# Supplementary material for: Ionomics and proteomics analysis of the pancreatic repair in a murine severe acute pancreatitis model treated with Qingyi decoction
Source: Front Immunol. 2026 Apr 22;17:1797100. doi: 10.3389/fimmu.2026.1797100 (PMC13143770; doi:10.3389/fimmu.2026.1797100)
Supplement: Supplementary file 1 [file DataSheet1.zip]

Archive with 36 entries (28 files):
- Ag/
- Ag/1/
- Ag/1/Ag3d Scan-1.VGD
- Ag/1/Ag3d Scan-2.VGD
- Ag/1/Ag3d Scan-3.VGD
- Ag/1/Ag3d Scan-4.VGD
- Ag/1/Ag3d Scan-5.VGD
- Ag/1/Ag3d Scan-6.VGD
- Ag/1/Ag3d Scan.VGD
- Au/
- Au/1/
- Au/1/Au4f Scan-1.VGD
- Au/1/Au4f Scan-2.VGD
- Au/1/Au4f Scan-3.VGD
- Au/1/Au4f Scan-4.VGD
- Au/1/Au4f Scan-5.VGD
- Au/1/Au4f Scan-6.VGD
- Au/1/Au4f Scan.VGD
- Cu2p/
- Cu2p/1/
- Cu2p/1/Cu2p Scan-1.VGD
- Cu2p/1/Cu2p Scan-2.VGD
- Cu2p/1/Cu2p Scan-3.VGD
- Cu2p/1/Cu2p Scan-4.VGD
- Cu2p/1/Cu2p Scan-5.VGD
- Cu2p/1/Cu2p Scan-6.VGD
- Cu2p/1/Cu2p Scan.VGD
- Cu3p/
- Cu3p/1/
- Cu3p/1/Cu3p Scan-1.VGD
- Cu3p/1/Cu3p Scan-2.VGD
- Cu3p/1/Cu3p Scan-3.VGD
- Cu3p/1/Cu3p Scan-4.VGD
- Cu3p/1/Cu3p Scan-5.VGD
- Cu3p/1/Cu3p Scan-6.VGD
- Cu3p/1/Cu3p Scan.VGD
