# Supplementary material for: Ionomics and proteomics analysis of the pancreatic repair in a murine severe acute pancreatitis model treated with Qingyi decoction
Source: Front Immunol. 2026 Apr 22;17:1797100. doi: 10.3389/fimmu.2026.1797100 (PMC13143770; doi:10.3389/fimmu.2026.1797100)
Supplement: Supplementary file 2 [file DataSheet2.zip › Supplementary Material 3:Mitochondrial proteins and oxidative phosphorylation proteins/Mito-proteins.xlsx]

## Sheet: Sheet1
Gene Name	Con1	Con2	Con3	SAP1	SAP2	SAP3	QYD-SAP1	QYD-SAP2	QYD-SAP3
Hcfc1	20.8572	20.761	20.7672	20.0148	20.0557	20.0053	20.3199	19.8358	20.8076
Myef2	17.415	17.1676	18.8816	18.3128	18.0512	18.9184	18.3454	18.5605	19.8486
Ppp3ca	20.1187	19.8192	19.2771	19.2612	19.5648	19.4513	20.0353	19.8409	20.3241
Tfam	17.7392	18.7953	17.1268	16.1322	12.089	12.1319	12.0014	12.1216	12.1105
