# Supplementary material for: Ionomics and proteomics analysis of the pancreatic repair in a murine severe acute pancreatitis model treated with Qingyi decoction
Source: Front Immunol. 2026 Apr 22;17:1797100. doi: 10.3389/fimmu.2026.1797100 (PMC13143770; doi:10.3389/fimmu.2026.1797100)
Supplement: Supplementary file 2 [file DataSheet2.zip › Supplementary Material 3:Mitochondrial proteins and oxidative phosphorylation proteins/Oxidative phosphorylation Proteins.xlsx]

## Sheet: Sheet1
Gene Name	Con1	Con2	Con3	SAP1	SAP2	SAP3	QYD-SAP1	QYD-SAP2	QYD-SAP3
Mtatp8	21.3997	20.5734	20.8269	20.5662	20.0641	18.6935	19.6556	19.8959	19.5685
Ndufs6	18.5162	18.949	17.9226	17.2142	12.089	12.1319	16.7239	12.1216	12.1105
Atp5mf	22.2383	21.5323	21.6441	21.8643	21.2966	19.153	20.6724	20.1559	19.4038
Atp5f1e	21.3177	20.5911	20.3229	20.3881	19.2597	18.3856	19.8798	19.2601	19.0809
Atp5f1b	23.6867	22.9586	23.0524	22.9766	22.2962	21.4874	22.2675	21.9545	22.1973
Atp5pf	22.3656	21.3988	21.6338	21.3547	21.1657	20.7361	20.7907	20.7893	20.2426
Atp5f1a	24.4703	23.7281	23.547	23.7332	23.0409	22.2175	23.0583	22.7227	22.7693
Atp5me	22.1466	21.8532	21.2914	21.4743	21.0627	19.3654	20.3907	20.2281	19.6345
Ndufa4	23.2585	22.2659	22.4054	22.3887	21.8776	20.9005	21.8604	21.4648	20.9202
Ndufs8	20.8365	19.8587	19.527	19.6494	18.9883	17.5059	19.0992	18.4309	16.7081
Ndufs1	21.6044	21.0086	20.2735	20.4762	20.3166	19.8355	19.5888	20.0308	19.2808
Ndufs2	20.1334	19.5755	18.7971	19.241	18.127	16.5415	18.8505	18.0841	17.9984
Ndufv1	23.0706	22.9372	21.9072	21.8638	22.0742	21.5161	21.8991	21.7708	21.363
Ndufa10	20.4657	19.5794	19.3361	19.0675	18.7538	17.1915	18.828	18.5555	19.1297
Ndufs5	20.5825	19.7309	19.7041	19.3788	17.4176	18.4736	18.5409	19.3894	18.4746
Ndufa5	20.116	19.9903	17.7354	18.536	18.3491	17.9229	19.0921	12.1216	12.1105
Atp5mg	20.5968	19.7835	19.7561	19.956	19.4622	18.971	18.6882	18.5366	18.0828
Ndufc2	17.8656	18.2516	17.5376	17.2541	16.8679	16.5525	12.0014	12.1216	12.1105
Ndufb5	19.6864	19.4505	18.8743	19.6546	18.1029	17.5419	18.2111	19.2932	18.2949
Atp5pb	22.1418	21.263	21.1828	20.9837	20.1294	20.1213	20.131	20.7051	19.3952
Ndufa6	19.7305	20.2526	19.6475	19.6848	18.2488	19.1727	19.1986	18.6065	18.4491
Ndufs4	19.6973	18.9135	17.6588	18.7605	19.2096	18.2564	18.6648	18.2207	17.9341
Atp5f1d	22.6318	21.7437	21.8746	21.5136	21.0428	20.7764	21.2797	21.2963	19.8881
Ndufv2	21.1461	20.6768	19.907	20.2159	19.7065	19.2245	19.6693	19.6471	19.3853
Atp5po	23.1098	22.3404	22.2469	22.2923	21.4903	20.8399	21.7932	21.5359	21.1359
Ndufa9	19.8554	18.8652	19.295	19.3347	18.6202	18.7689	18.6172	18.1733	17.8867
Ndufs7	19.4094	19.0563	18.8849	19.0059	18.317	18.1826	18.0827	18.4608	18.2748
Ndufa8	19.867	19.5237	19.3918	19.556	18.8649	17.1069	18.1488	18.8422	17.758
Ndufb10	19.3553	19.5725	18.2766	19.5836	19.3766	18.9283	19.6805	19.1589	19.6736
Ndufs3	20.665	19.891	19.1183	19.5269	18.7288	18.4793	18.3406	18.2902	18.3704
Atp5pd	23.4875	22.9202	22.8636	22.7525	21.9643	21.0887	21.8877	21.7623	21.5222
Ndufa7	19.8148	18.3545	18.7654	19.0345	12.089	12.1319	17.7855	12.1216	12.1105
Gzmb	12.041	12.166	12.1616	18.2637	17.6323	18.1722	17.5851	16.8132	16.731
Atp6ap2	20.5799	21.2069	20.6555	20.6669	19.9934	20.4468	21.2625	20.1566	20.6353
Ndufb8	19.9983	19.9543	19.5106	19.8724	19.7106	19.0035	19.1465	19.4292	17.3017
Atp6ap1	19.8467	19.9777	19.8306	19.8943	19.8828	20.0984	20.2504	19.8805	20.0711
