# Supplementary material for: Ionomics and proteomics analysis of the pancreatic repair in a murine severe acute pancreatitis model treated with Qingyi decoction
Source: Front Immunol. 2026 Apr 22;17:1797100. doi: 10.3389/fimmu.2026.1797100 (PMC13143770; doi:10.3389/fimmu.2026.1797100)
Supplement: Supplementary file 3 [file DataSheet3.zip]

Archive with 2 entries (1 files):
- Supplementary Material 4:A certificate of editing/
- Supplementary Material 4:A certificate of editing/editing certificate.pdf
