# Supplementary material for: Ionomics and proteomics analysis of the pancreatic repair in a murine severe acute pancreatitis model treated with Qingyi decoction
Source: Front Immunol. 2026 Apr 22;17:1797100. doi: 10.3389/fimmu.2026.1797100 (PMC13143770; doi:10.3389/fimmu.2026.1797100)
Supplement: Supplementary file 4 [file Table1.xlsx]

## Sheet: Sheet1
No.	Compound	m/z	Retention time (min)	Adducts	Formula	Score	Fragmentation Score	Mass Error (ppm)	Fragments	Peak Area	Ingredient_id	Source	STD
1	12.39_388.1367n	406.17	12.3935	M+H-2H2O, M+H-H2O, M+H, M+NH4, M+Na, M+K	C17H24O10	58.6	44	-0.703661	193.0497, 69.0348, 131.0496, 103.0547, 159.0444, 149.0598, 85.0294, 121.0653, 177.0547, 91.0552	2.7052e+08	Geniposide	Zhizi	STD
2	13.13_480.1630n	498.197	13.128	M+H-H2O, M+NH4, M+Na, M+K	C23H28O11	61.9	48.9	-0.288415	255.005, 336.7918, 145.4963, 87.5199, 246.2361, 65.3955, 157.2151, 111.396, 69.0671, 119.6313	196190250	Paeoniflorin	Baishao	STD
3	14.50_624.2050n	625.212	14.5045	M+H-H2O, M+H, M+NH4, M+Na, M+K	C29H36O15	41.2	7.4	-0.595754	647.1947, 163.0394, 184.4055, 380.8493, 176.9313, 240.5977, 181.8157, 73.1796, 73.7024, 70.0664	1.69837e+08	Verbascoside	Lianqiao
4	18.58_366.1695m/z	366.169	18.581	M+H	C22H23NO4	46.7	38.5	-1.43482	366.1703, 350.1387, 308.1259, 322.1406, 351.1458, 306.112, 336.1229, 334.1071, 335.1148, 307.1196	1.67031e+08	Ochotensimine	Yanhusuo
5	16.23_624.2052n	642.239	16.2321	M+H, M+NH4, M+Na, M+K	C29H36O15	46	15.2	-0.367584	163.039, 71.0505, 85.0295, 57.035, 145.0281, 135.0442, 69.0349, 117.0338	1.6287e+08	Forsythoside a	Lianqiao	STD
6	30.27_822.4029n	845.392	30.2728	M+NH4, M+Na	C42H62O16	58	62.2	-1.09704	845.3901, 375.0536, 493.3265, 119.0107, 95.0865, 81.0712, 93.0708, 511.3441, 199.0216, 107.0858	1.41813e+08	Glycyrrhizic acid	Gancao	STD
7	10.16_354.0947n	355.102	10.1603	M+H-H2O, M+H	C16H18O9	71.8	82.6	-1.02011	163.0391, 135.0444, 145.0286, 117.0341, 89.0397	1.09259e+08	Chlorogenic acid	Yincheng, Zhizi, Jinyinhu	STD
8	29.70_230.1304n	231.138	29.6994	M+H-2H2O, M+H-H2O, M+H, M+NH4, M+Na, M+K, 2M+H	C15H18O2	70.6	70.4	-1.18522	165.07, 195.117, 180.0934, 179.0856, 105.9355, 55.9359, 167.0858	9.73104e+07	Dehydrocostus lactone	Muxiang	STD
9	17.75_352.1539m/z	352.154	17.7513	M+H	C21H21NO4	49.1	50	-1.14614	352.1542, 337.1284, 321.0976, 322.1071, 336.1229, 294.1118, 293.1043, 308.1279, 292.0949, 309.1348	9.557e+07	Ochotensine	Yanhusuo
10	18.95_696.2261n	697.233	18.9461	M+H-2H2O, M+H-H2O, M+H, M+NH4, M+Na, M+K, 2M+H	C32H40O17	45.5	29.4	-0.707957	163.039, 147.0441, 135.0441, 119.0496, 117.0339, 145.0287, 139.0391, 91.0552, 89.0398, 131.0489	8.88744e+07	6''-o-p-coumaroylgenipingentiobioside	Zhizi
11	18.34_516.1268n	517.134	18.343	M+H-H2O, M+H, M+Na, M+K, 2M+H	C25H24O12	48.5	45	0.022059	163.039, 135.0443, 117.0341, 145.0285, 89.0396, 499.1248, 107.05	7.94517e+07	3,4-dicaffeoylquinic acid	Zhizi, Jinyinhu
12	11.21_374.1210n	749.249	11.2052	M+H-2H2O, M+H-H2O, M+H, M+NH4, M+Na, M+K, 2M+H	C16H22O10	59.3	13.5	-0.833131	70.0665, 147.044, 72.0821, 119.0495, 91.055, 413.0829, 105.0343, 175.0386, 69.0347, 191.0705	7.30299e+07	Swertiamarin	Jinyinhu	STD
13	16.77_516.1271n	517.134	16.7661	M+H-H2O, M+H, M+Na, M+K, 2M+H	C25H24O12	64.1	49	0.715093	163.039, 135.0443, 117.0341, 145.0285, 89.0396, 107.0499	7.29292e+07	Isochlorogenic acid a	Jinyinhu	STD
14	15.41_355.1780n	356.185	15.4099	M+H, 2M+H	C21H25NO4	64.5	95.1	-1.13934	192.1017, 356.1863, 165.0911, 177.0783, 325.3911, 91.5772, 56.0934, 56.3693, 87.2946, 53.0831	7.00217e+07	Tetrahydropalmatine hydrochloride	Yanhusuo	STD
15	17.53_610.1532n	611.16	17.5302	M+H, 2M+H	C27H30O16	78.5	94.3	-0.383913	303.0498, 85.0295, 71.0504, 229.0499, 153.0183, 137.0235, 57.035, 165.0183, 257.0428	6.4622e+07	Rutin	Lianqiao, Jinyinhu, Zhizi, Chaihu, Yincheng	STD
16	11.25_550.1897n	551.197	11.2499	M+H-2H2O, M+H-H2O, M+H, M+NH4, M+Na, M+K	C23H34O15	45.9	31.8	-0.20144	191.0702, 131.0494, 103.055, 159.0442, 85.0296, 69.0348, 81.0346, 97.0293, 91.0553, 70.0665	6.02995e+07	Genipin 1-beta-d-gentiobioside	Zhizi
17	12.39_226.0839n	209.081	12.3935	M+H-2H2O, M+H-H2O, M+H, 2M+H	C11H14O5	50.3	53.8	-0.947945	131.0494, 159.0442, 191.0703, 103.055, 91.0553, 163.0753, 135.0809, 79.0554, 105.0707, 53.0401	5.52676e+07	(3r,4as,5r,6r)-5-ethenyl-6-hydroxy-3-methoxy-4,4a,5,6-tetrahydro-3h-pyrano[3,4-c]pyran-1-one	Jinyinhu
18	17.35_480.1634n	481.171	17.3524	M+H, M+NH4, M+Na, M+K, 2M+H	C23H28O11	41.4	9.48	0.469605	105.0343, 133.0649, 105.0706, 91.0553, 79.0553, 69.0347, 197.0806, 123.0809, 597.8754, 540.6891	5.48442e+07	Albiflorin r1	Baishao
19	16.32_520.1945n	538.228	16.3187	M+H-H2O, M+NH4, M+Na, M+K	C26H32O11	40.1	2.71	0.160697	91.5839, 494.4664, 280.7985, 277.8878, 161.5052, 158.5618, 345.0951, 63.0402, 56.4018, 70.0665	5.33018e+07	Matairesinoside	Lianqiao
20	14.55_354.1331m/z	354.133	14.554	M+H	C20H19NO5	43.4	21.9	-1.42712	354.1335, 189.0786, 188.0707, 149.0599, 135.0442, 195.0801, 206.0821, 275.0702, 165.0546, 235.0751	5.30544e+07	Protopine	Yanhusuo
21	16.52_370.2009m/z	370.201	16.5198	M+H	C22H27NO4	45	29.8	-1.0185	192.1019, 370.1997, 150.0674, 350.8259, 165.0913, 53.8836, 95.7534, 97.1618, 50.7306, 206.0816	5.12767e+07	(+)-corydaline	Yanhusuo
22	21.66_408.1415n	409.149	21.6577	M+H-2H2O, M+H-H2O, M+H, M+Na, M+K, 2M+H	C20H24O9	45.4	32.1	-1.29139	91.583, 304.2671, 107.5154, 139.5594, 93.2487, 53.266, 68.1175	4.85017e+07	Torachrysone 8-o-glucoside	Dahuang
23	30.02_470.3393n	453.336	30.0171	M+H-H2O, M+H, 2M+H	C30H46O4	40.1	3.16	-0.710137	95.0864, 71.9172, 134.901, 143.905, 90.5098, 177.4193, 57.7341, 59.9241	4.73279e+07	3β-hydroxy-11-oxoolean-12-en-28-oic acid	Baishao
24	15.27_370.1646m/z	370.165	15.2721	M+H	C21H23NO5	39.1	0	-0.912809	188.0704, 370.1641, 341.7346, 172.1917, 204.3638, 74.6214, 95.5433, 59.6663, 125.5334, 68.5612	4.40948e+07	Cryptopin	Yanhusuo
25	16.32_358.1415n	341.138	16.3187	M+H-2H2O, M+H-H2O, M-e, M+H, 2M+H	C20H22O6	42.7	17.4	-0.372661	137.0599, 175.0755, 160.0518, 187.0755, 115.0545, 143.049, 358.2184, 131.0488, 167.4286, 173.3371	4.30429e+07	(2s,4s)-4-[(3,4-dimethoxyphenyl)methyl]-2-(4-hydroxy-3-methoxyphenyl)oxolan-3-one	Lianqiao
26	9.50_462.1738n	480.208	9.50325	M+H, M+NH4, M+Na, M+K, 2M+H	C20H30O12	40.9	5.71	0.25767	85.0295, 71.0504, 336.9751, 205.9799, 277.6648, 97.5603, 156.329, 123.1053, 54.1311, 71.0138	4.05185e+07	Forsythoside e	Lianqiao
27	1.10_342.1162n	360.15	1.10487	M+H, M+NH4, M+Na, 2M+H	C12H22O11	46.5	35.3	0.107004	365.1061, 203.0527, 185.0422, 152.0568, 70.0664, 186.1277, 84.0457	4.03849e+07	Beta-lactose	Lianqiao
28	32.81_278.1517n	279.159	32.814	M+H, M+Na, M+K	C16H22O4	39.7	1.61	-0.485606	91.5769, 104.2798, 144.881, 157.4005, 109.8019, 79.2844, 133.2289, 55.3835, 80.6185, 67.0556	3.99161e+07	Diisobutyl phthalate	Chaihu, Gancao
29	4.31_316.1160n	317.123	4.31038	M+H-2H2O, M+H-H2O, M+H, M+NH4, M+K, 2M+H	C14H20O8	42.5	25.2	0.546591	137.0596, 81.0711, 109.0653, 85.0293, 80.5777, 183.6527, 106.3174, 165.1699, 114.2218, 59.4592	3.9909e+07	4-hydroxy-4-[2-[3,4,5-trihydroxy-6-(hydroxymethyl)oxan-2-yl]oxyethyl]cyclohexa-2,5-dien-1-one	Lianqiao
30	29.09_232.1460n	233.153	29.0911	M+H-2H2O, M+H-H2O, M+H, M+NH4, M+Na, M+K, 2M+H	C15H20O2	73.2	77.5	-1.22008	197.1325, 155.0857, 169.1014, 182.1095, 69.0713, 105.9356, 106.9645, 104.9642, 55.936, 167.0856	3.54466e+07	Costunolide	Muxiang	STD
31	9.18_290.0788n	291.086	9.17853	M+H-H2O, M+H, M+Na	C15H14O6	42	13.7	-0.978297	123.0445, 169.0761, 70.0665, 273.0742, 215.0817, 67.0556	3.4317e+07	Cianidanol	Dahuang, Baishao
32	10.72_354.0949n	355.102	10.7233	M+H, M+Na, M+K	C16H18O9	72.7	74.5	-0.478108	91.5768, 215.2931, 126.7628, 339.0824, 203.9491, 73.9483, 105.1446, 58.4037, 63.6053, 70.0663	3.15133e+07	Cryptochlorogenic acid	Yincheng, Jinyinhu	STD
33	3.89_268.1041m/z	268.104	3.88863	M+H	C10H13N5O4	43.8	20.3	0.0786789	136.0618, 87.0452, 164.0706, 70.0664, 182.0813, 136.0511	3.14623e+07	Adenosine	Danggui, Chaihu
34	15.34_418.1262n	436.16	15.3432	M+NH4, M+Na	C21H22O9	70.6	63.1	-0.391805	441.1157, 70.067, 120.0813, 123.0441, 147.0441, 86.0975, 153.0183, 91.0553, 139.0387	3.08448e+07	Liquiritin	Gancao	STD
35	15.64_320.0915m/z	320.091	15.6423	M-e	C19H14NO4+	41.4	11.2	-0.918334	320.0916, 292.0966, 262.0865, 277.0731, 234.0913, 290.0813, 264.1016	3.01429e+07	Coptisine	Yanhusuo
36	16.60_338.1382m/z	338.138	16.6001	M+H	C20H19NO4	48.3	46.6	-1.30207	338.1384, 322.1073, 294.1125, 279.089, 280.0956, 323.1128, 308.0904, 307.0835, 306.1116	2.99872e+07	Dehydronantenine	Yanhusuo
37	7.48_354.0950n	355.102	7.47503	M+H, M+Na, M+K	C16H18O9	67.7	75.8	-0.336289	121.0654, 80.7655, 221.6811, 213.9155, 112.6099, 84.0452, 57.9315, 83.8432, 52.1963	2.90767e+07	Neochlorogenic acid	Yincheng, Jinyinhu	STD
38	15.34_257.0805m/z	257.08	15.3432	M+H	C15H12O4	50.1	53.9	-1.38213	137.0234, 257.0806, 147.0443, 119.0497, 81.0346, 91.0553	2.7648e+07	Liquiritigenin	Gancao
39	26.84_984.4553n	985.463	26.8437	M+H, M+Na, M+K	C48H72O21	51.2	61.2	-1.36432	655.3823, 1007.4453, 831.4107, 107.0861, 95.0866, 493.3275, 119.0864, 81.071, 121.1016, 105.0705	2.69899e+07	Licoricesaponin a3	Gancao
40	16.46_516.1270n	517.134	16.4559	M+H-H2O, M+H, M+NH4, M+Na	C25H24O12	46.3	35	0.374863	163.039, 135.0442, 145.0285, 117.034, 89.0396, 105.0341, 133.0652, 107.0498	2.64355e+07	4,5-dicaffeoylquinic acid	Jinyinhu
41	8.58_346.1626n	364.196	8.5834	M+H-H2O, M+H, M+NH4, M+Na, M+K	C16H26O8	44	23.3	-0.38424	149.0964, 121.1017, 167.1073, 93.0708, 70.0665, 98.985, 105.0707, 79.0556, 86.0977, 69.0349	2.63537e+07	Picrocrocinic acid o-beta-d-glucopyrinoside	Zhizi
42	14.84_404.1317n	405.139	14.8376	M+H-H2O, M+H, M+NH4, M+Na	C17H24O11	46	33.3	-0.354608	427.1213, 265.0674, 104.1078, 86.0974, 125.0001, 70.0664, 184.0737, 85.0296, 255.0835, 138.0549	2.62607e+07	Secoxyloganin	Jinyinhu
43	13.73_450.1526n	433.149	13.7341	M+H-2H2O, M+H-H2O, M+H, M+NH4, M+Na, M+K	C22H26O10	49.5	49.3	-0.0238687	165.0547, 107.0499, 147.044, 98.9762, 69.0347, 119.0494, 123.0444, 85.0296, 91.0552, 151.0392	2.56301e+07	[3,4,5-trihydroxy-6-[2-(1-hydroxy-4-oxocyclohexa-2,5-dien-1-yl)ethoxy]oxan-2-yl]methyl 2-(4-hydroxyphenyl)acetate	Lianqiao
44	25.02_250.1565n	233.153	25.0212	M+H-2H2O, M+H-H2O, M+NH4, M+Na, M+K	C15H22O3	45.8	32.6	-1.65248	67.407, 137.7418, 78.8816, 70.9685, 56.7465, 55.0558, 84.9608, 91.5838, 83.0503, 105.0707	2.53892e+07	Arbusculin a	Muxiang
45	19.65_534.2101n	552.244	19.6499	M+H-H2O, M+H, M+NH4, M+Na, M+K	C27H34O11	59.4	23	-0.0679979	137.0599, 85.0296, 151.0754, 69.0349, 355.1541, 201.0912, 163.0393, 147.0441, 97.0294, 81.0348	2.44399e+07	Phillyrin	Lianqiao	STD
46	12.59_358.1261n	359.133	12.5935	M+H, M+Na, M+K, 2M+H	C16H22O9	44.5	26.8	-0.893735	127.0393, 197.081, 111.0811, 97.0292, 85.0295, 95.05, 79.0554, 631.2607	2.37802e+07	Sweroside	Jinyinhu
47	15.59_550.1688n	551.176	15.5914	M+H, M+NH4, M+Na, M+K, 2M+H	C26H30O13	47.7	40.5	0.264404	137.0234, 257.0808, 147.0441, 85.0295, 119.0496, 211.0754, 163.0391	2.37268e+07	Isoliquiritin apioside	Gancao
48	31.40_780.4649n	781.472	31.3977	M+H-2H2O, M+H-H2O, M+H, M+NH4, M+Na, M+K	C42H68O13	64.6	41.5	-1.3608	85.0295, 75.0453, 57.035, 97.0292, 69.0349, 105.0708, 55.0559, 83.0504, 155.0855, 81.0347	2.37031e+07	Saikosaponin a	Chaihu	STD
49	19.01_756.2468n	757.254	19.014	M+H-H2O, M+H, M+NH4, M+Na	C34H44O19	50.9	58.6	-1.12581	119.0496, 175.039, 91.0552, 207.0653, 147.0441, 81.0345, 131.0496, 157.0397, 103.055, 189.0547	2.20917e+07	6''-o-trans-sinapoylgenipin gentiobioside	Zhizi
50	15.84_538.2284m/z	538.228	15.8371	M+H	C26H35NO11	39.7	0	0.133395	209.1024, 69.0349, 104.1023, 425.0914, 141.0548, 108.1933, 256.5148, 75.6451, 158.1516, 84.0993	2.16277e+07	L-phenylalaninosecologanin	Jinyinhu
51	4.31_154.0631n	137.06	4.31038	M+H-2H2O, M+H-H2O, M+H	C8H10O3	46.2	32.5	0.8382	84.9608, 91.0552, 72.0821, 119.0495, 103.055, 55.0558, 65.0399, 93.0709, 68.9834, 86.9936	2.13239e+07	(+)-rengyolone	Lianqiao
52	28.45_1044.5498n	1062.58	28.4455	M+H, M+NH4, M+Na, M+K	C52H84O21	44.5	25.3	-0.642957	85.0296, 97.0294, 83.0504, 95.0864, 81.0711, 73.0298, 119.0861, 107.0863, 133.1014, 121.1017	2.12781e+07	Hederagenin-3-o-alpha-l-rhamnopyranosyl-(1->2)-alpha-l-arabinopyranosyl-28-o-beta-d-xylopyranosyl-(1->6)-beta-d-glucopyranoside	Jinyinhu
53	19.41_418.1260n	419.133	19.4145	M+H, M+Na	C21H22O9	50.2	55.9	-0.816429	441.1154, 103.055, 153.0185, 87.0453, 107.0498, 190.0861, 79.0554, 70.0664, 131.0497, 105.0706	2.09548e+07	Isoliquiritin	Gancao
54	32.68_824.4175n	825.425	32.6757	M+H, M+Na, M+K	C42H64O16	44.5	28	-2.36039	847.4019, 671.3772, 846.4651, 845.4698, 495.3434, 375.0542, 95.0864, 847.4276, 91.5777, 92.2952	2.04819e+07	Licoricesaponine j2	Gancao
55	18.80_758.2621n	776.296	18.7957	M+H-2H2O, M+H-H2O, M+H, M+NH4, M+Na, M+K	C34H46O19	48	44.7	-1.66255	147.0441, 91.0551, 119.0496, 165.0546, 70.0664, 163.0385, 95.05, 245.0698, 81.0346, 175.0391	2.01933e+07	(z)-aldosecologanin	Jinyinhu
56	11.23_212.0682n	213.076	11.225	M+H-2H2O, M+H-H2O, M+H	C10H12O5	49.5	50.2	-1.1237	109.029, 91.0553, 149.0597, 93.0709, 103.0551, 121.0651, 177.0548, 79.0554, 105.0706, 53.0401	1.98035e+07	Aglycone geniposidic acid	Zhizi
57	18.84_660.1687n	661.176	18.844	M+H-H2O, M+H, M+NH4, M+Na, M+K	C31H32O16	50.8	60.1	-0.521248	163.039, 135.0442, 145.0285, 117.034, 89.0396	1.96607e+07	3,5-di-o-caffeoyl-4-o-(3-hydroxy-3-methyl)glutaroylquinic acid	Zhizi
58	27.01_652.2723n	675.262	27.0106	M-e, M+H, M+NH4, M+Na, M+K	C32H44O14	46.3	36	-1.2561	85.0296, 119.0861, 69.0349, 91.0553, 97.0293, 117.0704, 105.0706, 129.0701, 128.0626, 81.0347	1.90534e+07	Crocin 3	Zhizi
59	23.61_372.1567n	355.153	23.6123	M+H-2H2O, M+H-H2O, M+H, M+NH4, M+Na, M+K, 2M+H	C21H24O6	43.4	22.4	-1.5921	337.1411, 291.1016, 248.0828, 305.1174, 306.1245, 263.106, 247.0754, 81.0709, 231.0806, 322.1174	1.89252e+07	(+)-phillygenin	Lianqiao
60	27.20_838.3979n	839.405	27.2033	M+H, M+NH4, M+Na, M+K	C42H62O17	51.1	57.8	-1.01133	196.2941, 137.114, 431.787, 150.7909, 297.3015, 116.4673, 426.5174, 199.6664, 169.9301, 128.0374	1.84265e+07	Licoricesaponine g2	Gancao
61	13.88_610.1898n	611.197	13.8831	M+H, M+NH4, M+Na, M+K	C28H34O15	45.5	29.4	-0.00295806	163.0388, 135.0444, 97.0296, 70.0666, 145.0283, 85.0299, 53.0403, 117.0343, 508.5517, 120.6124	1.77957e+07	Calceolarioside c	Lianqiao
62	16.00_328.1905m/z	328.19	15.9993	M+H	C20H25NO3	46.6	37.2	-0.8223	121.0653, 58.0667, 328.1906, 115.0548, 143.0495, 135.0805, 137.0597, 91.055	1.74833e+07	Leonticine	Yanhusuo
63	21.66_246.0888n	247.096	21.6577	M+H-H2O, M-e, M+H	C14H14O4	47.8	43.2	-1.70119	229.0861, 201.091, 247.0965, 214.0624, 205.0861, 186.0679, 158.0726, 198.0678, 173.0967, 211.627	1.74538e+07	Tetrahydrocyperaguinone	Yanhusuo
64	23.34_432.1050n	455.094	23.3421	M+Na, M+K	C21H20O10	39.2	0	-1.41324	217.6499, 171.181, 70.138, 200.8682, 63.3252, 78.2251, 61.3789, 68.9868, 69.8336, 381.0227	1.74403e+07	Aloe-emodin-8-o-beta-d-glucopyranoside	Dahuang
65	14.53_478.1473n	479.155	14.531	M+H-H2O, M+H	C23H26O11	43.8	22.5	-0.542388	163.0389, 135.0442, 145.0287, 89.0396, 117.0343, 97.0293, 162.3048, 380.6083, 105.0344, 319.4435	1.59499e+07	Plantainoside a	Lianqiao
66	22.28_584.1888n	585.196	22.2812	M+H, M+NH4, M+Na, M+K	C30H32O12	46.6	35.5	-0.999321	105.0341, 607.1779, 105.0455, 81.0344, 53.0421, 79.0553, 341.0996, 69.0348, 70.0665, 85.0294	1.58263e+07	Benzoylpaeoniflorin	Baishao
67	32.51_780.4650n	763.462	32.508	M+H-2H2O, M+H-H2O, M+H, M+NH4, M+Na, M+K	C42H68O13	47	40.3	-1.25985	803.4594, 85.0295, 553.8516, 454.9752, 75.8827, 183.0754, 82.7018, 331.099, 71.9816, 604.9691	1.54251e+07	Saikosaponin b	Chaihu
68	23.10_416.1102n	439.099	23.099	M+Na, M+K	C21H20O9	44.7	26.7	-1.22865	71.3355, 91.5826, 232.954, 303.1611, 58.4576, 104.6669, 72.2179, 206.3896, 72.9836, 73.0063	1.52491e+07	Puerarin	Chaihu
69	21.27_410.1938n	428.228	21.2707	M+NH4, M+Na, M+K	C21H30O8	46.1	32.5	-0.732906	433.1837, 136.0619	1.52289e+07	Picriside b	Muxiang
70	13.13_178.0629n	179.07	13.128	M+H-H2O, M+H, 2M+H	C10H10O3	44.6	24.3	-0.73888	161.0597, 105.0706, 79.0554, 103.055, 133.065, 89.0397, 131.0493, 135.0442, 117.0338, 53.0401	1.47619e+07	(3s)-3-ethyl-7-hydroxy-3h-2-benzofuran-1-one	Lianqiao
71	16.25_340.1541m/z	340.154	16.2543	M+H	C20H21NO4	53	71.1	-0.780326	176.0707, 340.1544, 149.0599	1.47401e+07	(-)-tetrahydroberberine	Yanhusuo
72	32.51_472.3548n	455.351	32.508	M+H-2H2O, M+H-H2O, M+H	C30H48O4	46.1	36.3	-1.00769	437.3405, 105.0706, 93.0707, 107.0863, 119.0862, 81.0711, 95.0864, 69.0712, 145.1014, 131.086	1.45251e+07	Siaresinolic acid	Zhizi
73	12.00_516.1270n	517.134	12.0046	M+H-H2O, M+H, M+NH4, M+Na	C25H24O12	45	31.7	0.517815	163.0391, 135.0443, 105.0342, 109.0292, 145.0285, 117.0341, 89.0396, 81.0346, 95.0501, 107.0497	1.44392e+07	Cynarine	Zhizi
74	10.37_376.1370n	394.171	10.3663	M+H-2H2O, M+H, M+NH4, M+Na, M+K	C16H24O10	45.1	30.4	0.093025	91.5837, 81.0709, 70.0663, 109.0657, 209.9877, 243.6805, 137.6573, 147.9486, 85.1162, 144.0118	1.43471e+07	8-epi-loganic acid	Jinyinhu
75	19.84_560.1528n	561.16	19.8369	M+H-H2O, M+H, M+Na, 2M+H	C27H28O13	44.1	24.6	-0.36113	163.0383, 91.0552, 119.0495, 135.0442, 145.0284, 147.044, 117.0343, 89.0395, 475.6327, 107.0495	1.41305e+07	4-synapoyl-5-caffeoyl quinic acid	Zhizi
76	20.52_345.1937n	346.201	20.5195	M+H, M+Na	C20H27NO4	54.4	76	-0.976293	128.0709, 100.0765, 82.0662, 346.2031, 70.0665, 300.1953	1.38714e+07	Saussureamine b	Muxiang
77	15.84_354.1697m/z	354.17	15.8371	M+H	C21H23NO4	44	26	-0.783862	190.0863, 354.1699, 294.1249, 279.1015, 295.0963, 325.1433, 251.1065, 310.1198	1.38663e+07	Dehydroglaucine	Yanhusuo
78	8.28_214.0842n	197.081	8.27668	M+H-2H2O, M+H-H2O, M+H	C10H14O5	51.7	60.3	0.413706	105.0707, 79.0555, 179.0704, 81.0711, 133.0651, 91.0553, 161.0598, 84.9609, 109.0654, 93.0709	1.34588e+07	8-epilpganic acid deglycosylation	Jinyinhu
79	17.66_462.2098n	463.217	17.6588	M+H-2H2O, M+H, M+NH4, M+K	C21H34O11	40.8	8.35	-0.717098	81.071, 123.1169, 97.0294, 69.0347, 105.0341, 95.0865, 67.0556, 163.0388, 55.0546, 85.0295	1.33172e+07	Valerosidatum	Danggui
80	7.61_404.1319n	422.166	7.61318	M+H-H2O, M+NH4, M+K, 2M+H	C17H24O11	48	42.4	0.0465284	91.0551, 119.0495, 147.0443, 70.0665, 86.0972, 67.0556, 207.066, 165.0553, 84.0453, 55.0559	1.31309e+07	Gardenoside	Zhizi
81	19.06_430.1262n	431.133	19.0614	M+H, M+Na	C22H22O9	46.8	35.5	-0.390276	269.0808, 254.0569, 213.0911, 237.0546, 118.0418, 253.0495, 226.0623, 107.0499	1.29137e+07	Formononetin 7-o-glucoside	Danggui, Gancao
82	17.60_594.1583n	595.166	17.5984	M+H, 2M+H	C27H30O15	50.7	55.1	-0.246243	287.0551, 153.0183	1.26866e+07	Kaempferol 3-o-alpha-l-rhamnopyranosyl(1->6)-beta-d-galactopyranoside	Chaihu
83	4.19_283.0917n	284.099	4.194	M+H, 2M+H	C10H13N5O5	43.4	20.1	0.130184	152.0568	1.23413e+07	Guanosine	Danggui
84	17.51_336.1227m/z	336.123	17.5051	M-e	C20H18NO4+	49.7	53	-1.10674	336.1227, 292.0965, 320.0917, 278.0807, 321.097, 306.0755, 304.0967, 323.1156, 318.0757, 307.0815	1.20076e+07	Berberine	Yanhusuo
85	11.51_168.0422n	151.039	11.5142	M+H-H2O, M+H	C8H8O4	42.5	13.6	-0.402995	84.9608, 169.0498, 67.0556, 94.066, 151.039, 79.0554, 141.0547, 95.05, 123.0446, 81.0711	1.18947e+07	Vanillic acid	Danggui, Lianqiao, Yanhusuo
86	15.88_650.2079m/z	650.208	15.8843	M+NH4	C30H32O15	50.4	56.3	-0.0557673	153.0184, 81.0347, 69.0348, 97.0292, 127.0394, 85.0295	1.1799e+07	Galloylpaeoniflorin	Baishao
87	17.46_580.1793n	563.176	17.4617	M+H-2H2O, M+H-H2O, M+H, M+NH4, M+Na	C27H32O14	40.2	8.64	0.130083	91.0551, 335.6953, 243.3641, 177.0551, 127.4553, 375.9828, 81.0349, 71.2003, 69.035, 86.6239	1.1717e+07	Naringin	Gancao
88	18.94_742.2315n	741.224	18.9387	M-H, M+Na-2H	C33H42O19	54.5	78.1	-0.752927	145.0271, 101.0217, 123.0426, 68.9955, 695.2174, 117.0321, 119.0477, 163.038, 763.2047, 147.0428	1.15614e+07	Troxerutin	Chaihu
89	26.14_297.0396m/z	297.04	26.1402	M-H	C16H10O6	48.9	50.4	-2.79015	253.0501, 225.0546, 297.0407, 224.0465	1.15051e+07	Hedysarimcoumestan b	Gancao
90	17.60_224.1047n	207.101	17.5984	M+H-2H2O, M+H-H2O, M+H, M+NH4, M+Na, M+K	C12H16O4	47.5	40.3	-0.595192	91.0551, 105.0706, 131.0857, 189.0912, 131.0493, 103.0552, 117.0705, 159.0439, 119.0861, 128.0625	1.13507e+07	6,7-dihydroxyligustilide	Chaihu
91	23.86_494.1419n	495.149	23.8575	M+H-2H2O, M+H-H2O, M+H, M+Na, M+K	C23H26O12	40	2.7	-1.05119	271.0963, 229.0854, 313.1063, 68.9985, 85.0298, 300.0591, 69.0348, 241.0858, 67.0557, 315.0861	1.11429e+07	Derhamnosyl suspensaside	Lianqiao
92	12.39_166.0629n	149.06	12.3935	M+H-2H2O, M+H-H2O, M+H, M+Na	C9H10O3	40.2	2.97	-0.404149	84.0456, 103.0551, 86.0976, 105.0708, 131.0498, 84.0818, 53.0402, 59.0508, 91.5833, 70.0663	1.00844e+07	Paeonol	Chaihu, Baishao, Zhizi
93	17.04_449.1078m/z	449.108	17.0405	M+H	C21H20O11	76.7	97.7	0.0229375	287.055, 153.0184	9.8045e+06	Luteolin-7-o-glucoside	Jinyinhu	STD
94	18.51_462.1154n	445.112	18.5098	M+H-H2O, M+H	C22H22O11	43.8	25	-1.65322	103.0549, 153.0182, 131.0495, 91.5834, 388.4483, 94.2127, 210.4625, 69.4636, 210.096, 181.9581	9.57903e+06	2-o-cinnamoyl-glucogallin	Dahuang
95	14.18_640.2002n	658.234	14.181	M+NH4, M+Na, M+K	C29H36O16	49.9	52.6	-0.140886	663.1907, 137.0597, 70.0665, 91.0552, 69.0348, 163.039, 85.0294, 86.0974, 84.0818, 97.029	9.50254e+06	Forsythoside c	Lianqiao
96	15.29_632.1730n	633.18	15.2926	M+H, M+NH4, M+Na	C30H32O15	44.6	29	-1.74621	153.0185, 655.1617, 70.0665, 151.0391, 135.0438, 81.0346, 85.0273, 153.0286, 109.0285, 69.0349	9.42197e+06	4-o-galloylalbiflorin	Baishao
97	15.88_324.1229m/z	324.123	15.8843	M+H	C19H17NO4	45	28.4	-0.293198	176.0707, 163.0389, 324.1231, 149.0599, 135.0444, 91.0552, 117.034, 119.0495, 89.0393, 145.0284	9.16167e+06	L-tetrahydrocoptisine	Yanhusuo
98	23.57_287.0545m/z	287.054	23.5708	M+H	C15H10O6	41.7	13.2	-1.88671	170.8354, 93.9065, 61.5038, 57.1084, 153.0186, 287.0549, 72.9681, 72.5273, 113.2304, 72.9735	8.90108e+06	Kaempferol	Lianqiao, Jinyinhu, Gancao, Chaihu, Baishao
99	14.61_459.0926m/z	459.093	14.6053	M-H	C22H20O11	45.7	32.3	-1.42234	253.05, 459.0928, 225.0545, 224.0468, 415.1036	8.83661e+06	Oroxindin	Lianqiao, Chaihu
100	5.03_320.1473n	321.155	5.02702	M+H-H2O, M+H, M+NH4, M+Na, M+K	C14H24O8	45	30.5	0.414074	105.0706, 79.0554, 95.0864, 141.0909, 123.081, 70.0664, 93.0707, 67.0549, 69.0348, 85.0296	8.27959e+06	4-hydroxy-4-[2-[3,4,5-trihydroxy-6-(hydroxymethyl)oxan-2-yl]oxyethyl]cyclohexan-1-one	Lianqiao
101	12.39_180.0784n	181.086	12.3935	M+H-H2O, M+H	C10H12O3	46.3	34.8	-1.41297	121.0652, 149.0599, 91.0553, 81.071, 93.0709, 84.9608, 103.055, 53.0401, 105.0454	8.24725e+06	Coniferol	Danggui
102	8.19_452.1321n	453.139	8.18948	M+H, M+NH4, M+Na, M+K	C21H24O11	42.4	15.8	0.442871	87.0452, 167.0341, 70.0665, 475.1206, 81.0711, 95.0501, 121.0651, 105.0706, 234.9907, 151.039	8.06269e+06	(+)-catechin 5-o-beta-d-glucopyranoside	Dahuang
103	13.98_442.0899n	443.097	13.9777	M+H, M+Na, 2M+H	C22H18O10	48.7	45.8	-0.109655	123.0444, 139.039, 153.0185, 151.039, 147.044	7.78982e+06	(-)-epicatechin-3-o-gallate	Dahuang
104	14.86_242.0789n	243.086	14.8607	M+H-2H2O, M+H-H2O, M+H	C11H14O6	52.7	65.4	-0.625872	91.5776, 91.0556, 109.0295, 79.0557, 119.049, 166.2949, 121.0651, 80.6427, 92.0905, 69.5501	7.77442e+06	Secoxyloganin deglycosylation	Jinyinhu
105	5.00_148.0526n	166.086	5.00455	M+H-H2O, M+NH4	C9H8O2	49.1	55.7	0.854889	120.0813, 103.0551	7.76441e+06	Cinnamic acid	Dahuang
106	12.73_328.1543m/z	328.154	12.7336	M+H	C19H21NO4	46.3	34.5	-0.213891	178.0863, 328.153, 163.0623, 91.0553, 151.0758	7.72832e+06	(s)-scoulerine	Yanhusuo
107	41.57_426.3860n	409.383	41.5725	M+H-H2O, M+H	C30H50O	41.6	13.1	-0.488596	81.071, 95.0864, 69.0712, 109.1018, 67.0556, 123.1172, 93.0709, 55.0558, 107.0862, 409.3831	7.55891e+06	Isolactucerol	Muxiang
108	14.86_182.0579n	165.055	14.8607	M+H-H2O, M+H	C9H10O4	46.2	32	-0.208215	84.9608, 105.0342, 95.05, 123.0444, 67.0556, 109.1019, 137.0961, 53.0401, 105.045, 91.0551	7.39267e+06	2-(3,4-dihydroxy-2-methylphenyl)acetic acid	Danggui
109	13.13_210.0891n	211.096	13.128	M+H-2H2O, M+H-H2O, M+H	C11H14O4	43.3	19	-0.75578	79.0552, 133.3394, 56.0582, 205.2115, 113.5509, 121.685, 91.797, 52.4328, 75.0837, 81.0707	7.18588e+06	Sinapyl alcohol	Muxiang
110	21.80_976.3774n	999.367	21.7988	M+H-H2O, M+H, M+NH4, M+Na	C44H64O24	47.1	43.8	-1.35822	85.0295, 91.0552, 69.035, 119.0858, 97.029, 105.0706, 135.0807, 129.0698, 128.0625, 81.0347	7.16458e+06	Crocin	Zhizi
111	5.22_322.1629n	305.16	5.22123	M+H-2H2O, M+H-H2O, M+H, M+Na, M+K, 2M+H	C14H26O8	44.3	26.7	0.54729	70.0666, 72.082, 112.0512, 127.0394, 69.0348, 91.5836, 55.0194, 196.5264, 97.0293, 116.0789	7.03563e+06	Isorengyoside	Lianqiao
112	28.42_355.1171m/z	355.117	28.4215	M+H	C20H18O6	52.3	66.4	-1.42125	299.0556, 123.0444, 147.0441, 165.0182, 355.1168, 151.0389, 179.034, 153.0184, 300.0606, 243.066	7.00225e+06	Glyasperin f	Gancao
113	31.86_271.0597m/z	271.06	31.863	M+H	C15H10O5	73.2	76	-1.42847	271.0601, 197.0596, 81.071, 95.0864, 67.0556, 105.0706, 55.0558, 225.0555, 109.1019, 229.0491	6.99788e+06	Emodin	Dahuang	STD
114	26.72_528.3451n	511.342	26.722	M+H-H2O, M+H	C32H48O6	46.1	32.1	-0.0329024	529.3506, 107.0863, 119.0861, 95.0865, 511.3422, 93.071, 81.071, 121.1016, 145.1016, 105.0708	6.96698e+06	22beta-acetylglabric acid	Gancao
115	2.70_132.1022m/z	132.102	2.69665	M+NH4	C6H10O2	45.1	34.1	2.23706	86.0975, 69.0713	6.9584e+06	Trans-2-hexenoic acid	Jinyinhu
116	27.65_926.5231n	927.53	27.6473	M+H-2H2O, M+H-H2O, M+H, M+NH4, M+Na	C48H78O17	49.2	50.4	-0.816666	85.0296, 71.0505, 909.5239, 95.0864, 105.0707, 119.0862, 97.0293, 69.0347, 421.3462, 83.0505	6.84964e+06	Saikosaponin c	Chaihu
117	12.31_508.1792n	526.213	12.3092	M+H-H2O, M+H, M+NH4, M+Na, M+K	C21H32O14	50.1	55.2	0.0320898	127.0393, 197.0811, 111.0811, 179.0704, 109.0655, 153.0184, 79.0554, 215.0913, 81.071, 105.0706	6.80331e+06	Beta-methoxylferruginoside b	Lianqiao
118	10.72_162.0316n	163.039	10.7233	M+H-H2O, M+H	C9H6O3	48	41.6	-0.635379	89.0396, 163.0392, 135.0443, 117.0341, 145.0281, 79.0553, 107.0498, 105.0706, 103.0551	6.70559e+06	Umbelliferone	Danggui
119	13.13_150.0680n	151.075	13.128	M+H-2H2O, M+H-H2O, M-e, M+H	C9H10O2	43.2	17.3	-0.497816	81.071, 95.0864, 67.0556, 105.0707, 79.0554, 123.0808, 84.9609, 151.0755, 109.0656, 55.0558	6.63689e+06	Benzyl acetate	Zhizi
120	33.09_328.1668n	329.174	33.0873	M+H-2H2O, M+H-H2O, M-e, M+H	C20H24O4	38.4	0.939	-2.06509	91.8381, 212.5222, 173.4355, 102.6495, 114.6671, 207.1882, 99.1446, 126.2551, 91.8923, 55.4972	6.4928e+06	Crocetin	Zhizi
121	15.23_338.1383m/z	338.138	15.2258	M+H	C20H19NO4	48.7	48.6	-1.14719	190.0864, 338.139, 177.0547, 145.0287	6.45252e+06	Tetrahydrocorysamine	Yanhusuo
122	27.58_356.1619n	357.169	27.5772	M+H, M+Na, M+K	C21H24O5	47.1	40.6	-1.2621	60.0822, 81.0706, 141.8667, 345.9839, 357.0714, 343.0486, 89.8913, 206.7874, 84.0803, 66.0753	6.40944e+06	Glyasperin c	Gancao
123	27.18_486.3344n	469.331	27.1767	M+H-H2O, M+H	C30H46O5	43.5	19.8	-0.200553	95.0864, 119.0859, 81.071, 107.0863, 93.0708, 487.3416, 105.0707, 173.1324, 187.1478, 133.1013	6.2347e+06	18alpha-hydroxyglycyrrhetic acid	Gancao
124	8.70_300.1210n	318.155	8.70403	M+H-2H2O, M+H, M+NH4, M+Na, M+K	C14H20O7	47.3	39.2	0.20977	70.0665, 105.0342, 91.0552, 72.0821, 97.0293, 105.0704, 136.1122, 151.0758, 128.0625, 107.0499	6.10614e+06	Salidroside	Lianqiao
125	12.39_120.0578n	121.065	12.3935	M+H-H2O, M+H	C8H8O	40.6	6.69	2.39213	98.9358, 75.4225, 60.3202, 71.3926, 63.2827, 51.8143, 50.6164, 65.9642, 54.6346, 63.679	5.68207e+06	Phenylacetaldehyde	Chaihu, Jinyinhu
126	19.65_348.2169m/z	348.217	19.6499	M+H	C20H29NO4	47.2	39.6	0.0347545	128.071, 100.0765, 348.2177, 70.0665, 81.0711, 107.0863	5.62692e+06	Saussureamine a	Muxiang
127	10.68_372.1418n	390.176	10.6756	M+H-2H2O, M+NH4, M+Na, M+K	C17H24O9	43.4	21.2	-0.554716	136.062, 162.0413, 70.0665, 57.0714, 281.0984, 411.1043, 81.0346, 127.0395, 128.0712, 85.0663	5.60132e+06	Paeonin c	Baishao
128	28.45_472.3550n	455.352	28.4455	M+H-2H2O, M+H-H2O, M+H	C30H48O4	46.1	34.9	-0.537177	119.0861, 95.0865, 107.0863, 81.071, 105.0707, 93.0709, 109.1019, 437.3421, 67.0556, 145.1013	5.56767e+06	Licoricesaponin j2 deglycosylation	Gancao
129	18.37_234.0889n	235.096	18.3654	M+H, 2M+H	C13H14O4	49.4	50.2	-1.18009	191.0707, 235.0967, 71.0508, 85.0296, 163.0395, 91.5775, 93.0713, 115.8386, 100.3662, 171.3831	5.45652e+06	7-hydroxy-2-(2-hydroxy)propyl-5-methyl-benzopyran-gamma-one	Dahuang
130	11.34_483.0770m/z	483.077	11.3404	M-H	C20H20O14	56.7	87.5	-2.14576	125.0219, 169.0122, 483.0779, 313.0559	5.32322e+06	2,3-digalloylglucose	Dahuang
131	11.09_731.1606m/z	731.161	11.086	M+H	C37H30O16	50.5	54.7	-0.0240193	153.0184, 123.0445, 271.0598, 151.0387, 95.0502, 163.0389, 153.03, 139.0389, 107.0496, 135.0437	5.28559e+06	Procyanidin b1 3'-o-gallate	Dahuang
132	8.23_705.1669m/z	705.167	8.22845	M+FA-H	C31H32O16	46	38.5	-0.50726	229.0133, 191.0544, 339.0503, 705.1665, 109.027, 157.0273, 293.0447, 85.0268, 159.0429, 93.0319	5.22611e+06	3,4-di-o-caffeoyl-5-o-(3-hydroxy-3-methyl) glutaroyl quinic acid	Gancao, Zhizi
133	17.68_579.1708m/z	579.171	17.6802	M+H	C27H30O14	44.1	27.1	0.0093949	119.0497, 91.0553, 175.0391, 147.0441, 207.0653, 69.0348, 307.0607, 295.0585, 121.0291, 579.169	5.22246e+06	Apigenin-7-o-neohesperidoside	Jinyinhu
134	14.67_194.0578n	177.055	14.6668	M+H-H2O, M+H	C10H10O4	74.7	80.8	-0.431386	117.0343, 177.0552, 145.0283, 89.0397, 149.0603, 163.0391, 134.0363, 135.0443, 109.0291, 95.0501	5.14727e+06	Ferulic acid	Danggui	STD
135	17.66_520.1944n	538.228	17.6588	M+NH4, M+Na, M+K	C26H32O11	40.4	6.17	-0.0526767	419.9129, 407.168, 243.6926, 95.1044, 108.7674, 65.9381	5.14587e+06	(+)-epipinoresinol-4'-o-d-glucoside	Lianqiao
136	34.25_278.2242n	279.231	34.2457	M+H-2H2O, M+H-H2O, M+H, M+NH4	C18H30O2	43.5	21.7	-1.40427	67.0556, 81.071, 95.0865, 149.0235, 79.0554, 55.0558, 93.0708, 109.1097, 69.0713, 107.0863	5.1082e+06	Linolenic acid	Chaihu, Yanhusuo
137	38.30_456.3601n	439.357	38.3047	M+H-H2O, M+Na, M+K	C30H48O3	64.5	63.1	-0.503812	479.3427, 91.5768, 110.2373, 165.7871, 63.8029, 54.3699, 297.2249, 325.2284, 476.2731, 417.7023	5.06071e+06	Ursolic acid	Lianqiao	STD
138	18.91_579.2074m/z	579.207	18.9125	M+FA-H	C27H34O11	45.4	30	-1.7521	579.2112, 371.1496, 269.0448, 121.027, 83.0111, 136.0503, 356.1267, 268.0376, 59.0112, 578.1591	4.8479e+06	(+)-phylliroside	Lianqiao
139	31.42_618.4127n	583.399	31.4227	M+H-2H2O, M+H-H2O, M+H	C36H58O8	51.2	59.5	-0.691702	75.0453, 57.035, 145.1012, 601.41, 147.1168, 119.0859, 105.0706, 95.0864, 81.071, 73.0296	4.83901e+06	Prosaikogenin g	Chaihu
140	26.94_368.1256n	369.133	26.9442	M+H, M+Na, M+K	C21H20O6	48.4	47	-1.04295	149.0236, 70.0664, 81.0711, 222.1119, 391.1134, 71.087, 57.0713, 91.0553, 67.0555, 81.0348	4.69672e+06	Glycyrrhisoflavanone	Gancao
141	33.55_455.3516m/z	455.352	33.5489	M+H	C30H46O3	45.3	32.4	-0.763149	131.8193, 221.2589, 72.9432, 122.862, 50.9457, 91.5776, 91.5838, 260.7737, 107.0861, 270.5959	4.61899e+06	Betulonic acid	Lianqiao
142	41.89_576.4389n	599.428	41.8897	M+NH4, M+Na, M+K	C35H60O6	43.7	20.2	-0.141174	85.0295, 95.0863, 81.0711, 67.0556, 397.3817, 69.0712, 93.0707, 55.0556, 109.1019, 69.0347	4.5691e+06	Daucosterin	Danggui, Lianqiao, Yanhusuo, Dahuang, Baishao
143	32.70_425.1952m/z	425.195	32.6977	M+H	C25H28O6	46.7	39.5	-1.55419	147.0441, 139.039, 135.0442, 175.0391, 313.0706, 91.0552, 179.0337, 425.1968, 69.0712, 123.0441	4.54762e+06	3'(γ,γ-dimethylallyl)-kievitone	Gancao
144	23.78_466.2644m/z	466.264	23.7806	M+NH4	C21H36O10	39.8	1.68	-0.531031	81.0709, 69.0347, 95.0863, 57.0348, 85.0294, 73.0297, 97.0293, 79.0555	4.5455e+06	Neohancoside a	Gancao
145	28.61_928.5391n	946.573	28.6145	M+H-H2O, M+H, M+NH4, M+Na	C48H80O17	54.2	74.4	-0.52901	85.0296, 71.0505, 95.0865, 83.0503, 119.0862, 107.0863, 105.0707, 97.0294, 133.1016, 423.3623	4.45705e+06	Saikosaponin f	Chaihu
146	13.59_595.1659m/z	595.166	13.5914	M+H	C27H30O15	45.7	30.4	0.286154	295.0601, 121.0288, 307.0611, 325.0708, 321.0764, 595.1616, 379.0805, 337.0702, 294.0514, 335.0914	4.37241e+06	Vicenin 2	Chaihu, Gancao
147	12.59_197.0808m/z	197.081	12.5935	M+H	C10H12O4	53.2	67.5	-0.161871	127.0393, 97.0295, 79.0554, 111.0812, 95.05, 105.0706, 99.0448, 197.0814, 81.0711, 85.0294	4.36623e+06	Sweroside aglycone	Jinyinhu
148	13.57_390.1526n	408.186	13.5659	M+H-H2O, M+NH4, M+Na, M+K	C17H26O10	42.2	15.9	0.0546998	168.3607, 130.4331, 90.9505, 249.7403, 170.3682, 198.6966, 94.8587, 77.8526, 54.9134, 55.6301	4.35917e+06	7-epi-loganin	Jinyinhu
149	34.14_422.1725n	423.18	34.139	M+H, M+Na, M+K	C25H26O6	46.2	36.9	-1.04359	445.1617, 73.0481, 317.74, 77.739, 96.8313, 292.3908, 296.7123	4.29749e+06	Glyasperin a	Gancao
150	19.88_446.0847n	447.092	19.883	M+H, M+Na	C21H18O11	50.1	52.5	-0.486877	271.06, 123.008, 103.0551, 131.0493	4.28977e+06	Baicalin	Chaihu
151	34.32_822.4754n	823.483	34.3237	M+H-H2O, M+H, M+NH4, M+K	C44H70O14	43.4	22.2	-1.37082	69.0348, 81.0346, 85.0295, 127.0395, 107.0864, 109.0293, 119.0859, 81.071, 97.0293, 93.0709	4.25681e+06	3'-o-acetylsaikosaponin d	Chaihu
152	28.20_354.1460n	355.153	28.1986	M-e, M+H, M+Na	C21H22O5	49.5	58	-1.97004	60.0821, 145.5995, 199.4873, 71.0645, 111.1557, 97.0312, 209.7377, 129.3919, 76.6376, 152.808	4.08433e+06	1-methoxyphaseollidin	Gancao
153	14.29_416.1683n	434.202	14.286	M+NH4, M+Na, M+K	C19H28O10	45.7	30.2	0.106725	164.1533, 91.5839, 244.0889, 85.744, 129.1439, 66.9309	4.0284e+06	6-o-methylscandoside methyl ester	Zhizi
154	14.11_310.1050n	293.102	14.109	M+H-2H2O, M+H-H2O, M+H, M+NH4, M+Na, M+K	C15H18O7	41.5	11.8	-0.701244	131.0494, 107.0497, 103.0547, 69.0349, 91.5777, 91.0553, 93.0708, 85.0294, 79.0556, 70.0664	3.97952e+06	2-cinnamoyl-glucose	Dahuang
155	8.58_166.0994n	167.107	8.5834	M+H-H2O, M+H	C10H14O2	46.7	34.5	0.131185	121.1017, 93.0709, 84.9608, 69.0713, 167.1067, 105.0707, 149.0962, 79.0555, 91.0552, 81.071	3.9763e+06	2-[[(2r)-3,3-himethyloxiran-2-yl]methyl]-3-methylfuran	Danggui
156	6.06_390.1163n	391.124	6.06478	M+H, M+NH4, M+Na, M+K, 2M+H	C16H22O11	44.5	26.9	0.20823	413.1057, 70.0665, 85.0296, 251.052, 233.0418, 72.082, 136.0756, 71.0505, 81.0348, 84.0819	3.94184e+06	Secologanoside	Jinyinhu
157	41.67_502.4024n	525.392	41.6681	M+H-H2O, M+H, M+NH4, M+Na	C32H54O4	48.7	45.9	0.356563	107.0864, 95.0863, 121.1017, 81.0708, 93.0709, 109.1019, 119.0857, 69.0697, 55.0558, 105.0707	3.82676e+06	(20s,24r)-20,25-epoxydammarane-3beta,24-diol 3-acetate	Lianqiao
158	22.38_680.2309n	681.238	22.3823	M+H-H2O, M+H, M+NH4, M+K	C32H40O16	49.7	51.6	-1.11301	131.0493, 103.055, 81.0346	3.7965e+06	6''-o-trans-cinnamoylgenipin gentiobioside	Zhizi
159	4.19_142.0995n	143.107	4.194	M+H-2H2O, M+H-H2O, M+H	C8H14O2	47	37.3	1.05497	79.0553, 107.0863, 99.0449, 71.0503, 81.0709, 98.0609, 91.0553, 69.0347, 70.0664, 55.0195	3.67052e+06	2-octenic acid	Chaihu
160	32.81_149.0231m/z	149.023	32.814	M+H	C8H4O3	42.2	13.4	-1.22823	84.9608, 149.0239, 65.04, 121.0288, 104.9642, 121.0398	3.63103e+06	Phthalic anhydride	Danggui
161	30.68_352.0944n	353.102	30.6761	M+H, M+Na	C20H16O6	42.8	18.1	-0.712433	112.3604, 214.2115, 202.7764, 71.6517, 138.129, 125.4148, 52.2643, 61.301, 72.6598, 63.631	3.60145e+06	Semilicoisoflavone b	Gancao
162	25.54_446.1209n	469.11	25.5411	M+H, M+Na, M+K	C22H22O10	46.1	34.2	-0.970889	285.0757, 300.0634, 85.0292, 211.0751, 69.0711, 69.0349, 67.0557, 315.0878, 79.0554, 81.0709	3.44469e+06	Physcion 8-glucoside	Dahuang
163	25.80_468.3234n	451.32	25.8042	M+H-H2O, M+H	C30H44O4	41.1	10.8	-1.28382	469.33, 107.0861, 95.0863, 93.0708, 81.0706, 67.0556, 119.0861, 133.1012, 105.0706, 69.0713	3.42634e+06	Glabrolide	Gancao
164	19.46_478.1110n	479.118	19.462	M+H, M+Na	C22H22O12	47.7	41.6	-0.199038	69.0713, 501.1003, 69.0348, 93.0709, 111.0811, 149.096, 107.0863, 339.0477, 97.0292, 81.0709	3.4026e+06	Isorhamnetin 3-galactoside	Chaihu, Yincheng
165	30.05_329.1015m/z	329.101	30.0462	M+H	C18H16O6	50.1	55.5	-1.48156	313.0707, 98.985, 329.1021, 285.0757, 97.102, 123.4824, 91.5841, 79.0551, 86.6708, 258.3594	3.39147e+06	3-hydroxy-2',4',7-trimethoxyflavone	Jinyinhu
166	23.76_810.4387n	811.446	23.7562	M+H-H2O, M+H, M+Na	C42H66O15	40.7	9.23	-1.85908	85.0296, 105.0706, 81.0711, 75.0453, 119.0872, 95.0863, 147.1167, 145.1011, 93.0709, 83.0501	3.38708e+06	Bupleuroside v	Chaihu
167	15.62_622.1897n	623.197	15.6151	M+H, M+Na	C29H34O15	39.4	2.02	-0.172562	163.0385, 71.0506, 566.3621, 209.9408, 135.044, 386.0258, 392.2775, 328.9288, 335.5302, 450.4608	3.31614e+06	Suspensaside a	Lianqiao
168	29.52_354.1100n	355.117	29.5198	M+H, M+Na	C20H18O6	52.3	66.1	-1.01292	178.2338, 237.0606, 165.0069, 65.841, 60.9254, 52.445	3.27656e+06	Licoflavonol	Gancao
169	29.34_234.1618n	235.169	29.3433	M+H, M+Na, M+K	C15H22O2	50.2	53.8	-0.912209	257.1516, 256.2629, 57.0714, 119.086, 81.071, 95.05, 107.0865, 67.0559, 191.4074, 80.6819	3.2283e+06	7,10-pentadecadiynoic acid	Danggui
170	25.47_371.1484m/z	371.148	25.4684	M+H	C21H22O6	39.1	1.02	-1.48615	204.7745, 91.5297, 73.9925, 66.9823, 61.8596, 60.3033, 60.2878, 54.2075, 168.8083, 91.5773	3.21721e+06	Glyasperin b	Gancao
171	18.06_594.1585n	595.166	18.0592	M+H, M+NH4, M+Na	C27H30O15	46	37	0.00873167	255.0652, 119.0497, 207.0653, 91.0553, 147.0441, 175.0394, 85.0296, 69.0349, 81.0347, 227.0701	3.17903e+06	Lonicerin	Jinyinhu
172	19.19_448.1004n	449.108	19.1944	M+H, M+Na	C21H20O11	51.1	58.5	-0.430273	287.0548, 85.0296, 153.0184, 303.0498, 71.0505, 69.0348, 121.0288, 165.0186, 97.0291, 81.0347	3.11128e+06	Quercetin 3-o-alpha-l-fucopyranoside	Chaihu
173	17.06_334.1073m/z	334.107	17.0632	M+H	C20H15NO4	45.6	31.4	-0.311569	334.1073, 306.1118, 291.0875, 304.0968, 276.1018	3.08581e+06	Dihydrosanguinarine	Yanhusuo
174	15.74_610.1532n	611.161	15.7432	M+H, M+Na	C27H30O16	54.3	74.8	-0.256426	303.0497, 61.0299, 85.0295, 153.0182, 229.0499, 449.1067, 137.0233	3.05679e+06	Neoisorutin	Lianqiao, Jinyinhu, Gancao, Zhizi, Chaihu, Yincheng
175	30.53_398.2092n	399.216	30.529	M+H-H2O, M+H, M+NH4, M+Na, M+K	C24H30O5	43	18.9	-0.289013	91.5768, 191.1074, 173.0962, 251.104, 91.0555, 221.2752, 79.0553, 235.354, 274.0455, 99.3227	3.01437e+06	Gancaonin t	Gancao
176	29.95_383.1485m/z	383.149	29.9454	M+H	C22H22O6	46.8	39	-0.978898	327.0852, 191.0704, 319.9539, 240.4309, 67.3686, 69.0711, 97.966, 123.2715, 65.1309, 58.9757	2.98702e+06	Glycyrin	Gancao
177	17.28_464.0960n	465.103	17.28	M+H, M+Na	C21H20O12	68.3	45.9	1.07003	61.0298, 303.0502, 85.0295, 69.0347, 97.0293, 137.0229, 73.0297, 153.0183, 194.3082, 394.9653	2.95276e+06	Hyperoside	Yincheng, Jinyinhu	STD
178	11.70_318.1101n	319.117	11.6959	M+H-H2O, M+H	C17H18O6	45.6	31.9	-0.86012	105.0342, 53.0401, 105.0446, 133.0647, 105.0705	2.94481e+06	Paeonilactone-c	Baishao
179	27.53_1206.6035n	1224.64	27.5286	M+H, M+NH4, M+Na	C58H94O26	42	17.8	0.164889	85.0295, 97.0295, 95.0867, 119.0858, 93.0708, 109.0293, 107.0863, 111.0445, 105.0708, 91.0556	2.86222e+06	Fulvotomentoside a	Jinyinhu
180	25.56_492.1260n	491.119	25.5575	M-H, M+Na-2H	C23H24O12	42.3	14.8	-1.57093	61.9857, 240.0421, 283.0609, 230.0575, 245.0812, 305.0429, 262.0244, 215.0336, 449.1457, 513.1008	2.84335e+06	Tricin 7-glucoside	Jinyinhu
181	41.50_574.4232n	597.412	41.5008	M+NH4, M+Na	C35H58O6	43.1	18.6	-0.237903	597.4121	2.79808e+06	Alpha-spinasterol 3-glucoside	Chaihu
182	31.42_424.2246n	425.232	31.4227	M+H, M+Na	C26H32O5	48.8	50.1	-0.860942	447.2156, 73.048, 91.0586, 81.071, 67.0556, 119.0863, 107.086, 149.0232, 95.0862, 79.0553	2.73924e+06	Kanzonol h	Gancao
183	17.98_607.2028m/z	607.203	17.9802	M-H	C29H36O14	51.5	59.6	-0.757148	145.0271, 607.2038, 161.0222, 117.032, 119.0478, 133.0271, 443.1563, 135.0429, 300.0271, 271.0247	2.71759e+06	Lipedoside a	Lianqiao
184	23.68_313.0350m/z	313.035	23.6844	M-H	C16H10O7	46.5	36.6	-1.12139	269.0453, 313.0357, 225.0546, 241.0498, 197.0592, 227.0336, 201.0543	2.66044e+06	Laccaic acid d	Dahuang
185	19.66_623.1605m/z	623.161	19.6648	M-H	C28H32O16	43.5	21.4	-2.00754	315.0508, 271.0245, 161.0223, 623.1607, 299.0192, 173.0436, 243.0291, 133.027, 255.0294, 314.0429	2.6574e+06	Isorhamnetin-3-o-β-d-rutinoside	Gancao, Chaihu
186	41.03_418.3082n	419.315	41.0295	M+H, M+Na	C26H42O4	43.8	24.4	-0.297687	441.2976, 441.2926, 82.946, 80.9489, 95.0864, 56.9663, 81.0711, 69.0712, 341.2381, 109.1016	2.6543e+06	Maxacalcitol	Gancao
187	2.62_376.1374n	394.171	2.62182	M+NH4, M+Na, M+K	C16H24O10	41	12	1.19123	86.0975, 70.0664, 85.0294, 121.0648, 98.9762, 158.974, 81.0345, 56.9662, 97.0293, 206.1173	2.6114e+06	Adoxosidic acid	Lianqiao
188	9.10_224.0685n	207.065	9.10325	M+H-2H2O, M+H-H2O, M+H	C11H12O5	45.3	29.7	0.301018	189.0547, 129.0338, 103.055, 131.0493, 161.0598, 79.0554, 105.0707, 163.0754, 91.0552, 135.0806	2.57354e+06	Elenolide	Muxiang
189	9.28_449.1088m/z	449.109	9.27573	M-H	C21H22O11	42.5	18.5	-0.259122	225.0546, 59.0112, 269.0455, 101.0218, 241.0709, 289.0717, 109.0268	2.52146e+06	Eriodictyol 7-o-glucoside	Jinyinhu
190	15.16_522.2104n	540.244	15.158	M+NH4, M+Na	C26H34O11	39.3	0.671	0.489193	504.4515, 207.4156, 462.0225, 252.1541, 314.1855, 200.6847, 141.589, 98.3166, 86.943, 63.7311	2.52007e+06	Saikolignanoside a	Chaihu
191	17.90_462.1529n	480.187	17.8974	M+NH4, M+Na	C23H26O10	47.2	43.7	0.707236	85.0293, 105.034, 81.071, 73.0296, 97.0292, 69.0348, 485.1377, 93.0707, 79.0552, 163.0391	2.45179e+06	Lactiflorin	Baishao
192	20.22_362.1837n	363.191	20.2192	M+H, M+Na	C19H26N2O5	50.4	57.4	-1.30452	363.1916, 159.1169, 145.0607, 300.16, 131.0857, 186.1275, 143.0856, 86.0247, 105.0706, 81.0711	2.44282e+06	Saussureamine c	Muxiang
193	33.18_806.4081n	824.442	33.1841	M+NH4, M+Na	C42H62O15	41.8	21.1	-0.909235	95.0864, 829.3989, 81.071, 375.0097, 121.1014, 67.0557, 107.0861, 119.0858, 199.0212, 109.1018	2.44012e+06	Licoricesaponine c2	Gancao
194	13.18_369.1177m/z	369.118	13.1792	M+H	C17H20O9	43.7	26.7	-0.723126	145.0284, 177.0547, 117.0341, 91.0551, 89.0395, 149.0597, 95.0501, 207.0653, 119.0496, 81.0344	2.42989e+06	3-o-caffeoylquinic acid methyl ester	Jinyinhu
195	16.07_271.0599m/z	271.06	16.0651	M+H	C15H10O5	51	59.1	-0.892873	225.0556, 271.06, 197.0601, 253.0499, 241.0493, 169.065, 141.0701, 121.029, 153.07, 152.0618	2.41112e+06	Apigenin	Jinyinhu
196	11.02_328.1542m/z	328.154	11.0202	M+H	C19H21NO4	45	31.5	-0.377824	297.1129, 265.085, 222.0674, 178.0865, 191.0853, 328.1548, 237.0908, 219.0808, 282.0881, 207.0801	2.40495e+06	D-isoboldine	Yanhusuo
197	14.02_168.1149n	169.122	14.0244	M+H-H2O, M+H	C10H16O2	42.6	14.5	-0.481878	169.1221, 81.0711, 85.0659, 109.102, 123.1172, 69.0349, 67.0557, 84.9607, 71.0505, 111.0814	2.4041e+06	Massoia lactone	Chaihu
198	32.46_368.1616n	369.169	32.462	M-e, M+H, M+Na	C22H24O5	47.9	53.7	-2.18239	149.0234, 57.0714, 81.0708, 71.0867, 105.0706, 69.0712, 67.0558, 131.0852, 79.0555, 95.0862	2.37757e+06	Glyasperin k	Gancao
199	29.00_486.3344n	469.331	28.997	M+H-H2O, M+H	C30H46O5	41	9.64	-0.225648	487.3456, 119.0861, 95.0866, 105.0706, 81.0711, 107.0862, 93.0709, 133.101, 121.1013, 109.1019	2.34856e+06	Gypsogenic acid	Zhizi
200	14.93_565.1553m/z	565.155	14.9284	M+H	C26H28O14	44.2	24.6	0.205931	151.0392, 165.0549, 95.0501, 121.0289, 295.0602, 70.0666, 321.0764, 119.0495, 565.1535, 85.0295	2.34496e+06	6-c-beta-glucopyranosyl-8-c-alpha-arabinopyranosylapigenin	Gancao
201	18.95_147.0439m/z	147.044	18.9461	M+H	C9H6O2	50.3	53.1	-0.850495	91.0553, 119.0497, 147.0443, 84.9609, 65.04	2.31549e+06	Coumarin	Chaihu
202	35.47_348.2298n	366.264	35.4725	M+H-H2O, M+H, M+NH4, M+Na, M+K	C21H32O4	46.2	35	-0.84458	98.985, 95.0863, 81.071, 57.0714, 67.0556, 105.0708, 330.3368, 119.0861, 93.0709, 55.0558	2.31003e+06	Isoramanone	Gancao
203	2.72_182.0814m/z	182.081	2.72293	M+NH4	C9H8O3	49.8	51.6	1.28534	136.0759, 91.0552, 123.0445, 119.0497, 165.054, 95.05, 147.0438	2.29359e+06	P-coumaric acid	Jinyinhu
204	14.15_787.0994m/z	787.099	14.1514	M-H	C34H28O22	45.9	35.8	-0.721292	125.0219, 169.0123, 787.1003, 161.0224, 465.067, 123.0063, 107.0112, 295.0457, 133.0269, 617.0732	2.27819e+06	1,2,3,6-tetra-o-galloyl-b-d-glucose	Baishao
205	1.97_192.0272n	210.061	1.96837	M+H-2H2O, M+H-H2O, M+H, M+NH4, M+K	C6H8O7	41.7	11	1.0321	70.0664, 98.0609, 86.0612, 97.0294, 84.0454, 229.1546, 230.1138, 184.1082, 142.0867, 69.0349	2.24506e+06	Citric acid	Dahuang
206	4.86_332.0744n	315.071	4.86267	M+H-H2O, M+H	C13H16O10	46.1	35.1	0.223575	153.0185, 70.0665, 97.0296, 69.0349, 153.03, 81.0347, 79.019, 85.0293, 143.034	2.22671e+06	1-galloyl-glucose	Dahuang
207	27.82_1074.5606n	1092.59	27.8152	M+H, M+NH4, M+Na	C53H86O22	53	71.6	-0.42628	85.0296, 83.0504, 97.0294, 119.0863, 95.0865, 107.0866, 105.0708, 81.0712, 93.0709, 133.1015	2.21387e+06	Macranthoside b	Jinyinhu
208	25.85_348.1929n	349.2	25.8534	M+H-H2O, M+H, M+Na	C20H28O5	38.9	0.648	-2.35913	128.071, 100.0765, 69.0712, 81.0712, 119.086, 55.0559, 67.0557, 105.0707, 165.0552, 107.0864	2.17598e+06	Longikaurin a	Chaihu
209	45.11_468.3971n	491.386	45.1115	M+NH4, M+Na	C32H52O2	43.7	22.2	0.854148	491.3883, 57.0714, 81.071, 137.8764, 328.5279, 121.0999, 118.3852, 209.9417, 86.2111, 117.2055	2.17125e+06	Beta-amyrin acetate	Lianqiao
210	21.46_272.0681n	255.065	21.461	M+H-H2O, M+H	C15H12O5	47.1	40.2	-1.53905	153.0183, 273.0758, 147.0441, 119.0496, 91.0552, 123.0448	2.16177e+06	Naringenin	Gancao
211	20.94_433.1127m/z	433.113	20.9391	M+H	C21H20O10	49.3	48.3	-0.438543	287.0551, 71.0504, 85.0295, 57.035, 153.0185, 121.0291	2.15819e+06	Kaempferol 7-o-rhamnoside	Chaihu
212	22.78_814.3245n	837.314	22.7818	M+NH4, M+Na	C38H54O19	52.8	70	-1.70351	347.0951, 837.3159, 351.1566, 675.2599, 70.0663, 513.2109, 85.0296, 69.0349	2.14873e+06	Crocin ii	Zhizi
213	27.87_238.1930n	239.2	27.8653	M+H-H2O, M+H, M+Na, M+K	C15H26O2	47.1	39.1	-1.23119	69.0713, 55.0559, 81.0711, 95.0865, 119.0859, 221.1896, 112.9292, 64.8268, 105.0707	2.10521e+06	4alpha-hydroxy-4beta-methyldihydrocostol	Muxiang
214	18.95_534.1737n	517.17	18.9461	M+H-2H2O, M+H-H2O, M+H	C26H30O12	40.2	7.81	0.0419945	163.039, 147.0441, 135.0442, 145.0286, 119.0494, 70.0664, 91.0552, 107.0498, 117.0336, 139.039	2.08335e+06	Phellatin	Danggui, Lianqiao
215	18.58_433.1125m/z	433.112	18.581	M+H	C21H20O10	48.2	45.7	-1.04167	271.0599, 153.0182, 273.0757	2.05055e+06	Cosmetin	Jinyinhu
216	27.41_274.2737m/z	274.274	27.4129	M+NH4	C16H32O2	40.5	8.31	-1.39504	274.2741, 70.0665, 88.0767, 57.0714, 106.0868, 105.0706, 91.0552, 71.0868, 81.0711, 102.0921	2.01927e+06	N-hexadecanoic acid	Danggui, Lianqiao, Muxiang
217	10.82_483.0773m/z	483.077	10.8184	M-H	C20H20O14	57.6	91.7	-1.57907	125.0219, 169.0123, 483.078, 151.0012, 439.0877, 313.0568, 107.0111, 331.0668	1.95738e+06	Gallic acid-3-o-(6'-o-galloyl)glucoside	Dahuang
218	31.84_366.1100n	367.117	31.836	M+H, M+Na, M+K	C21H18O6	49.8	53.9	-0.902999	149.0233, 114.0405, 363.4849, 289.646, 99.0407, 119.5432, 137.9763, 120.7133, 69.0712, 67.9022	1.95072e+06	Glycyrol	Gancao
219	25.10_268.0730n	269.08	25.098	M+H, M+Na	C16H12O4	47.8	44.2	-2.01332	269.0805, 137.0598, 237.0542, 253.0498, 213.0909, 226.0616, 118.0417, 197.0601, 254.0562, 198.0668	1.94358e+06	Isoformononetin	Gancao
220	4.73_360.1413n	405.14	4.72975	M-H, M+FA-H	C16H24O9	46	35.4	-1.99572	179.0695, 359.1339, 89.0217, 85.0269, 122.0346, 59.0112, 197.0794, 71.0111, 61.9857, 405.1416	1.92897e+06	1-o-β-d-glucopyranosylpaeonisuffrone	Baishao
221	6.03_391.1243m/z	391.124	6.03242	M-H	C16H24O11	48.3	46.4	-0.729908	59.0112, 97.0269, 391.1241, 71.0111, 89.0209, 61.9857, 69.0319, 101.0219, 113.0217, 123.0425	1.89402e+06	Shanzhiside	Zhizi
222	21.78_196.0733n	179.07	21.7791	M+H-2H2O, M+H-H2O, M+H	C10H12O4	47.6	41.2	-1.11883	105.0707, 79.0554, 133.0651, 103.055, 91.0553, 105.0343, 89.0396, 161.0601, 135.044, 101.0606	1.87503e+06	Paeonilactone-b	Baishao
223	13.88_496.1583n	479.155	13.8831	M+H-H2O, M+H	C23H28O12	39.8	6.33	0.427826	163.039, 105.0342, 135.0442, 145.0288, 117.0339, 133.0649, 89.0395, 97.0294, 69.0349, 85.0296	1.87196e+06	Oxypaeoniflorin	Baishao
224	27.89_454.3445n	455.352	27.8909	M+H-H2O, M+H	C30H46O3	45	28.8	-0.439644	167.869, 349.0468, 195.7211, 252.3582, 245.8014, 161.3278, 277.9157, 217.5791, 368.6992, 146.4718	1.85089e+06	3alpha-hyroxyolean-11,13(18)-dien-28-oic acid	Baishao
225	21.36_303.0495m/z	303.049	21.3644	M+H	C15H10O7	44.9	28.6	-1.45318	303.0483, 69.0713, 153.0183, 137.0235, 229.049, 81.0712, 67.0555, 55.0557, 83.0867, 201.0545	1.84582e+06	Quercetin	Lianqiao, Jinyinhu, Gancao, Zhizi, Yincheng
226	26.65_356.1255n	357.133	26.6516	M+H, M+Na	C20H20O6	51.6	63.4	-1.29994	147.0442, 179.0338, 123.0447, 151.039, 301.0717, 91.0553, 175.0393, 127.0392, 81.0711, 67.0556	1.84376e+06	8-prenylated eriodictyol	Gancao
227	41.62_339.3500n	340.357	41.6209	M+H, M+Na	C22H45NO	40.6	7.1	-0.459399	362.3401, 186.1283, 197.1747, 101.0607, 300.0971, 130.96, 153.7475, 137.1229, 60.5565	1.83193e+06	4-octadecylmorpholine	Jinyinhu
228	10.68_193.0860m/z	193.086	10.6756	M+H	C11H12O3	44.6	25	0.440498	105.0707, 161.0597, 133.065, 163.039, 115.0548, 103.055, 118.0419, 79.0554, 135.0444, 117.0339	1.7955e+06	Myristicin	Danggui
229	15.04_354.1698m/z	354.17	15.0386	M+H	C21H23NO4	49.6	62.6	-0.384835	192.1025, 165.0911, 150.0678, 177.0771, 190.0866	1.78999e+06	Cavidine	Yanhusuo
230	17.87_458.1789n	476.213	17.8733	M+H, M+NH4, M+K	C21H30O11	40.7	5.33	0.0940211	121.0288, 133.0652, 85.0297, 163.0394, 70.0665, 69.035, 135.0444, 105.0706, 91.0553, 107.0861	1.78488e+06	2-hydroxy-4-allylphenyl 6-o-alpha-l-rhamnopyranosyl-beta-d-glucopyranoside	Danggui
231	27.01_285.0754m/z	285.075	27.0106	M+H	C16H12O5	48.9	49	-1.32499	285.0759, 211.0758, 242.058, 270.0522, 91.0554, 81.0713, 168.0569, 151.0391, 105.0706, 79.0552	1.77752e+06	Genkwanin	Yincheng
232	23.45_208.1096n	191.106	23.4484	M+H-2H2O, M+H-H2O, M+H, M+Na	C12H16O3	40.2	4.7	-1.50444	79.0554, 57.0714, 191.1061, 91.0555, 55.0557, 76.3491, 88.2767	1.74745e+06	Elemicin	Muxiang
233	12.55_746.2631n	747.27	12.5484	M+H, M+NH4, M+Na	C33H46O19	48.4	48.8	-0.295487	411.1241, 409.1832, 409.1099	1.74726e+06	6'-o-(7-alpha-hydroxyswerosyloxy)-loganin	Jinyinhu
234	28.57_283.0242m/z	283.024	28.5656	M-H	C15H8O6	77.9	98.6	-2.14489	183.0434, 211.0387, 239.0341, 257.0452, 243.0293, 283.0249, 227.0339, 215.0339, 255.0292	1.73195e+06	Rhein	Dahuang	STD
235	0.90_379.0816m/z	379.082	0.9003	M-H	C21H16O7	37	0.194	-1.97321	379.0827, 59.0112, 89.0217, 341.1069, 71.0111, 378.0871, 342.1124, 119.0324, 101.0216, 179.0535	1.72264e+06	Chinensinaphthol	Chaihu
236	8.28_228.0998n	229.107	8.27668	M+H-2H2O, M+H-H2O, M+H	C11H16O5	50.3	53.8	0.144909	105.0707, 91.0553, 161.0597, 133.065, 79.0555, 119.0496, 103.055, 93.0707, 147.0442, 84.9609	1.71245e+06	7-epi-loganin deglycosylation	Jinyinhu
237	32.63_787.4601m/z	787.46	32.6294	M+Na	C42H68O12	39.6	0.48	-0.299206	69.0349, 81.0345, 85.0294, 109.0291, 184.3871, 565.1042, 263.7371, 706.6594, 149.6658, 229.7092	1.68502e+06	Saikosaponin e	Chaihu
238	0.87_148.0604m/z	148.06	0.86655	M+NH4	C5H6O4	55	76.2	-0.192121	84.0455, 130.0501, 102.0557, 56.051	1.67598e+06	Mesaconic acid	Yanhusuo
239	20.96_257.0804m/z	257.08	20.9596	M+H	C15H12O4	47.9	43.5	-1.67506	257.0806, 211.0753, 165.07, 155.0856, 229.0865, 183.0807, 210.0676, 199.039, 173.0603, 193.0637	1.64687e+06	5,7-dihydroxyflavanone	Gancao
240	9.36_538.1921m/z	538.192	9.36295	M-e	C25H32NO12+	39.4	0	0.319482	341.9198, 91.5771, 318.0886, 181.8874, 143.5849, 110.9159, 79.8999, 82.4159, 63.362, 72.7475	1.62732e+06	Lonijaposide b	Jinyinhu
241	8.78_406.1469n	405.14	8.78328	M-H, M+FA-H	C17H26O11	53.7	73.8	-1.54649	71.0111, 197.0803, 359.135, 405.1408, 59.0111, 149.0586, 61.9858, 225.0758, 153.0533, 121.0633	1.62602e+06	Methyl 4a,7-dihydroxy-7-methyl-1-[3,4,5-trihydroxy-6-(hydroxymethyl)oxan-2-yl]oxy-1,5,6,7a-tetrahydrocyclopenta[c]pyran-4-carboxylate	Muxiang
242	36.47_470.3395n	471.347	36.4745	M+H, M+Na	C30H46O4	42.3	14.4	-0.315027	493.3269, 89.0609, 93.0711, 295.3019, 264.1902, 167.1012, 132.5037, 71.507, 59.0907, 75.5304	1.60182e+06	Pulsatillic acid	Chaihu
243	16.02_465.1029m/z	465.103	16.0221	M+H	C21H20O12	44.4	26.2	0.239014	303.0503, 91.577, 153.0187, 318.0313, 356.8047, 64.7448, 276.7926, 313.4007, 319.0525, 119.0502	1.57007e+06	Quercetin 3-alpha-d-galactopyranoside	Chaihu, Jinyinhu
244	28.32_341.1376m/z	341.138	28.3189	M+H	C20H20O5	49.2	54.5	-2.16165	285.0759, 165.0184, 269.0446, 270.0513, 69.0713, 123.0446, 107.0499, 341.138, 242.0574, 227.0699	1.55415e+06	Licocoumarone	Gancao
245	19.31_609.1811m/z	609.181	19.3119	M+H	C28H32O15	39.7	1.37	-0.482516	286.0472, 301.0707, 258.0523, 609.1807	1.54057e+06	Demethyl suspensaside a	Lianqiao
246	18.42_566.1995n	567.207	18.4151	M+H, M+NH4	C27H34O13	46.2	35.5	-0.756695	119.0497, 207.0656, 175.039, 147.0441, 124.0397, 91.0552, 106.0295, 81.0347, 299.092, 78.0349	1.51257e+06	11-(6-o-trans-sinapoylglucopyranosyl)-gardendiol	Zhizi
247	25.66_252.1722n	235.169	25.6583	M+H-2H2O, M+H-H2O, M+NH4, M+Na, M+K	C15H24O3	47.1	40.8	-1.53017	55.0559, 105.0707, 81.0709, 119.0862, 83.0503, 121.1016, 79.0556, 133.1014, 111.045, 95.0865	1.5116e+06	Colartin	Muxiang
248	32.12_778.4133n	779.421	32.1219	M+H, M+NH4, M+Na	C41H62O14	51.7	62.5	-0.904782	331.0633, 371.3091, 524.4265, 678.239, 404.5169, 190.7309, 96.8648, 74.6191, 73.0556, 64.6811	1.48313e+06	Apioglycyrrhizin	Gancao
249	32.46_380.1983n	381.206	32.462	M+H, M+NH4, M+Na	C24H28O4	45.7	34.7	-1.33385	81.0707, 105.071, 403.1882, 213.0881, 95.086, 55.0556, 107.0862, 67.0556, 69.0711, 93.0708	1.47382e+06	6,7,3',8'-diligustilide	Danggui, Chaihu
250	17.95_509.1655m/z	509.166	17.9543	M+FA-H	C23H28O10	46	33.4	-2.0305	121.0269, 509.1656, 465.234, 71.0111, 463.1594, 101.0216, 61.9857, 464.166	1.47185e+06	1-o-beta-d-glucopyranosyl-8-o-benzoylpaeonisuffrone	Baishao
251	16.72_939.1106m/z	939.111	16.7187	M-H	C41H32O26	41.9	16.4	-0.357654	939.1118, 125.0219, 169.0123, 161.0223, 623.1981, 123.0063, 133.0271, 617.0782, 135.0427, 268.0374	1.46026e+06	1,2,3,4,6-pentagalloylglucose	Baishao
252	14.55_390.1521n	391.159	14.554	M+H-H2O, M+H	C17H26O10	40.2	8.06	-1.27217	79.0552, 179.0699, 95.0502, 107.0498, 111.081, 127.0389, 85.0296, 141.0547, 61.0299, 91.5767	1.45823e+06	1beta-glucogeniposide	Zhizi
253	21.11_206.0941n	189.091	21.1068	M+H-2H2O, M+H-H2O, M+NH4, M+Na	C12H14O3	49.2	48.8	-0.871467	55.0558, 79.0553, 93.0708, 69.0347, 67.0555, 131.0859, 143.0859, 81.0709, 91.0547, 81.0347	1.45756e+06	Senkyunolide f	Danggui
254	20.09_264.1360n	247.133	20.0926	M+H-2H2O, M+H-H2O, M+H, M+NH4, M+Na, M+K, 2M+H	C15H20O4	46.2	34.3	-0.666812	229.1223, 69.035, 91.0554, 173.0964, 186.1044, 53.0402, 91.5835, 173.133, 187.1119, 158.1088	1.45497e+06	Istanbulin-a	Muxiang
255	19.86_862.1952n	861.188	19.8628	M-H, M+FA-H	C42H38O20	45.1	31.2	-0.522821	461.1089, 269.0454, 169.0123, 123.0063, 125.0219, 161.0587, 147.0428, 151.0013, 445.0783, 107.0113	1.44947e+06	Sennoside a	Dahuang
256	25.49_470.3391n	453.336	25.4877	M+H-H2O, M+H	C30H46O4	40.2	7.63	-1.03396	107.0864, 81.0712, 121.102, 119.0859, 93.0708, 69.0712, 95.0863, 109.1016, 453.3378, 135.1172	1.43821e+06	18alpha-glycyrrhetinic acid	Gancao
257	20.02_287.0912m/z	287.091	20.0233	M+H	C16H14O5	41.6	11.3	-0.842157	121.0285, 249.8921, 81.0304, 70.9139, 58.8603, 80.3302, 53.821, 75.4659, 67.2703, 70.0665	1.42931e+06	Licochalcone b	Gancao
258	51.74_126.0320n	127.039	51.7382	M+H-H2O, M+H, M+NH4	C6H6O3	39.2	0.43	2.53619	81.0346, 53.0401, 72.9384, 93.0582, 90.9487, 55.0558, 109.029, 82.0663, 79.0554, 83.0503	1.42339e+06	Pyrogallol	Baishao
259	8.65_250.1437m/z	250.144	8.65382	M+NH4	C14H16O3	44.1	22.9	-0.252186	84.0819, 250.1438	1.41722e+06	Encecalin	Chaihu
260	23.93_652.2361n	653.243	23.9317	M+H, M+Na	C31H40O15	41.3	10.2	-0.98706	675.2248, 70.0664	1.39388e+06	Brachynoside	Lianqiao
261	12.59_207.1380m/z	207.138	12.5935	M+H-H2O	C13H20O3	43.7	20.7	-0.0167937	121.065, 93.0706, 91.0551, 53.0401, 182.3591, 80.3473, 74.6639, 87.8045, 179.9789, 73.8485	1.38221e+06	Methyl (+)-7-isojasmonate	Jinyinhu
262	18.29_301.0705m/z	301.07	18.2941	M+H	C16H12O6	43.9	23.1	-0.698242	84.0819, 301.0703, 134.0367, 91.5834, 167.0327, 171.8748, 126.5046, 189.9513, 97.5014, 107.8503	1.37387e+06	7,2',4'-trihydroxy-5-methoxy-3-phenylcoumarin	Gancao
263	17.39_769.2553m/z	769.255	17.3946	M-H	C35H46O19	56.4	84.9	-0.92958	161.0223, 133.0271, 769.2569, 135.0427, 607.2234, 59.0111	1.36669e+06	Forsythoside g	Lianqiao
264	12.70_687.2139m/z	687.214	12.6997	M-H	C30H40O18	56.4	85	-0.480005	121.027, 641.2093, 59.0112, 71.0111, 89.0216, 611.1944, 101.0217, 113.022, 161.0221, 85.0269	1.36163e+06	7-o-(4-beta-d-glucopyranosyloxy-3-methoxybenzoyl) secolo-ganolic acid	Jinyinhu
265	34.32_472.3549n	455.352	34.3237	M+H-H2O, M+H	C30H48O4	39.4	1.74	-0.661316	69.0713, 119.0858, 105.0706, 93.0709, 107.0865, 95.0866, 145.1017, 81.0709, 91.0553, 159.1167	1.34952e+06	3'',6''-o,o-diacetylsaikosaponin b2 deglycosylation	Chaihu
266	11.00_342.1700m/z	342.17	10.9958	M+H	C20H23NO4	44	23.7	-0.0921641	58.0667, 342.1698, 192.1021, 297.1125, 265.086, 222.0679, 191.0854, 70.0665, 219.081, 282.0892	1.3421e+06	Lirioferine	Yanhusuo
267	17.10_418.1626n	401.159	17.1006	M+H-H2O, M+H	C22H26O8	38.2	2	-0.32493	257.0807, 145.0653, 330.1068, 167.0709, 107.0499, 269.0808, 315.0852, 129.0704	1.31268e+06	Syringaresinol	Zhizi
268	38.55_279.2321m/z	279.232	38.5507	M-H	C18H32O2	38.8	0	-3.13943	279.2325, 115.9183	1.30281e+06	Linoleic acid	Chaihu, Yanhusuo, Muxiang
269	9.38_487.1449m/z	487.145	9.38398	M-H	C21H28O13	46.4	39.6	-1.63112	161.0224, 135.0428, 133.0271, 487.1463, 59.0112, 203.0336, 179.0333, 71.0111, 175.0379, 149.0586	1.29355e+06	10-o-succinoylgeniposide	Zhizi
270	18.37_394.1262n	395.134	18.3654	M+H-H2O, M+H, M+Na	C19H22O9	47.2	41.1	-0.359575	215.0705, 233.0809, 85.0297, 187.0756, 69.0349, 70.0665, 97.0295, 61.0299, 191.0705, 81.0348	1.27587e+06	6-hydroxymusizin 8-o-glucoside	Dahuang
271	22.05_248.1410n	231.138	22.0532	M+H-2H2O, M+H-H2O, M+Na	C15H20O3	45.9	33.3	-1.04678	81.071, 270.0891, 227.0705, 95.087, 67.0557, 91.0552, 105.0705, 116.071, 55.0558, 70.0664	1.27574e+06	Magnolialide	Muxiang
272	18.09_519.1498m/z	519.15	18.0862	M+Na-2H	C23H30O12	44.7	29.1	2.79138	145.0271, 123.0426, 519.1505, 357.1344, 119.0477, 117.0321, 163.0379, 161.0586, 149.0585, 327.1223	1.26194e+06	6-o-vanilloylajugol	Chaihu
273	24.16_352.1173m/z	352.117	24.1608	M+H	C20H17NO5	40.8	10.1	-1.759	306.0761, 352.118, 293.0679, 322.0714, 105.0708, 308.0903, 294.0752, 81.0711, 119.0859, 107.0862	1.25821e+06	Oxoglaucine	Yanhusuo
274	14.86_210.0527n	211.06	14.8607	M+H-2H2O, M+H-H2O, M+H	C10H10O5	49	47.3	-0.432055	91.0552, 147.0442, 109.0291, 119.0497, 175.0396, 123.0077, 103.0548, 117.0342, 70.0665, 89.0397	1.2515e+06	5-hydroxyferulate	Yincheng
275	2.24_238.0711m/z	238.071	2.23985	M+NH4	C11H8O5	44.6	25.4	0.253827	109.0292, 84.0454, 81.0347, 70.0664, 238.0731, 108.0452, 164.0709, 146.0603, 154.0501, 192.0644	1.25111e+06	7-hydroxy-2-methyl-4-oxo-4h-1-benzopyran-5-carboxylic acid	Dahuang
276	1.67_124.0397m/z	124.04	1.66705	M+H	C6H5NO2	39.3	7.39	3.52817	124.0398, 80.0507, 123.0557, 104.6046, 100.4555, 116.3014, 63.4655, 55.1125, 70.8506, 73.3425	1.24228e+06	Nicotinic acid	Danggui
277	20.83_613.1189m/z	613.119	20.8333	M-H	C29H26O15	54.7	77	-1.59347	125.0219, 169.0122, 61.9857, 613.1183, 107.011, 123.0061, 253.0518	1.22293e+06	1,6-digalloyl-2-cinnamoyl-glucose	Dahuang
278	34.27_295.2270m/z	295.227	34.2694	M-H	C18H32O3	40.9	10.2	-2.84068	183.0102, 295.2273, 277.2168, 197.0262, 293.2118, 195.1368	1.21036e+06	Rhizobialide	Gancao
279	11.79_342.1698m/z	342.17	11.7933	M+H	C20H23NO4	51.5	61.4	-0.454183	178.0863, 342.1701, 137.0601, 326.1395	1.20491e+06	Tetrahydrojatrorrhizine	Yanhusuo
280	22.63_270.0887n	271.096	22.6323	M+H, M+Na	C16H14O4	45.9	33.9	-1.77818	121.0289, 107.0498, 271.0963, 229.0862, 121.04, 177.0548, 134.0364, 123.0442, 65.0399	1.20324e+06	Imperatorin	Zhizi
281	21.68_288.0992n	289.107	21.682	M+H-H2O, M+H	C16H16O5	41.4	12.2	-1.88055	169.6574, 187.5009, 99.7657, 139.163, 71.8318, 150.3983, 140.3725, 94.6853, 264.8932, 94.2554	1.20295e+06	Angelicone	Danggui
282	22.13_306.1826n	307.19	22.1266	M+H-H2O, M+H, M+NH4	C18H26O4	39.7	3.5	-1.72672	173.7911, 168.7358, 207.4347, 106.2763, 107.2875, 59.1428, 67.4697, 57.5692, 58.3197	1.18866e+06	1-(3-heptyloxiran-2-yl)non-8-en-3,5-diyne-1,2,7-triol	Danggui
283	34.86_438.2403n	439.248	34.8641	M-e, M+H, M+Na, M+K	C27H34O5	45	31.4	-0.635047	291.8508, 276.4683, 430.6593, 294.7949, 420.3105, 445.062, 358.4951, 63.6348, 137.3686, 94.6712	1.18528e+06	5-o-methyllicoricidin	Gancao
284	19.41_388.1519n	389.159	19.4145	M+H, M+Na	C21H24O7	41.9	14.4	-0.709834	411.1432, 131.0497, 91.0552, 70.0665, 79.0553, 105.0706, 81.0711, 103.0548, 93.0708, 69.0348	1.18119e+06	Forsythialan b	Lianqiao
285	16.77_388.1159n	389.123	16.7661	M+H-H2O, M+H	C20H20O8	44.1	24.8	0.306716	81.0347, 165.0545, 137.0594, 91.0552, 128.0629, 300.6501, 69.8241, 60.5327	1.1625e+06	Artemetin	Zhizi
286	19.75_563.1756m/z	563.176	19.7476	M+H	C27H30O13	46.7	39.4	-0.510864	192.0781, 132.0575, 131.0496, 103.0551, 177.0547, 160.0519, 191.0702, 371.1138, 91.0553, 175.0391	1.14363e+06	Glycyroside	Gancao
287	16.65_771.1038m/z	771.104	16.6483	M+H-H2O	C34H28O22	40.1	8.94	-0.188916	153.0185, 153.0297, 79.019, 143.034, 163.039, 125.0237	1.13214e+06	1,2,3,6-tetra-o-galloylglucose	Baishao
288	15.23_234.0526n	235.06	15.2258	M+H-H2O, M+H	C12H10O5	47.6	41.2	-0.880302	189.0547, 217.0497	1.12084e+06	2-methyl-5-carboxymethyl-7-hydroxychromone	Dahuang
289	28.45_604.3973n	587.394	28.4455	M+H-2H2O, M+H-H2O, M+H, M+Na	C35H56O8	46.4	36.7	-0.28723	95.0865, 119.086, 107.0863, 81.0711, 105.0705, 93.0709, 121.1017, 189.1642, 109.1017, 147.1167	1.11932e+06	Cauloside a	Jinyinhu
290	22.78_333.2053m/z	333.205	22.7818	M+H	C20H28O4	39.7	4.46	-2.29402	93.0709, 107.0862, 81.0711, 105.0706, 95.0864, 119.086, 91.0553, 79.0554, 67.0556, 145.1009	1.1174e+06	1-acetoxy-9,17-octadecadiene-12,14-diyne-11,16-diol	Danggui
291	32.79_330.3360m/z	330.336	32.7901	M+NH4	C20H40O2	41.1	11.2	-2.01437	98.985, 330.3363, 70.0665, 88.0768, 57.0714, 106.087, 71.0868, 81.0712, 55.0557, 67.0556	1.08305e+06	Arachidic acid	Gancao
292	29.73_188.0835n	171.08	29.7252	M+H-2H2O, M+H-H2O, M+H	C12H12O2	44.6	25.9	-1.01745	145.1013, 131.086, 128.0624, 105.0708, 157.0648, 189.0908, 91.0552, 129.0704, 187.1485, 143.0858	1.04268e+06	1(3h)-isobenzofuranone, 3-butylidene	Danggui, Chaihu, Muxiang
293	20.34_725.2082m/z	725.208	20.344	M-H	C36H38O16	58	92.5	-0.676168	119.0477, 135.0064, 255.0657, 725.2093, 134.0349, 91.0163, 160.0145, 531.1505, 549.1613, 175.0381	1.03998e+06	Licorice glycoside a	Gancao
294	38.08_455.3521m/z	455.352	38.0805	M-H	C30H48O3	61.3	71.6	-2.13919	455.3528	1.03344e+06	Oleanic acid/oleanolic acid	Lianqiao	STD
295	6.70_483.0773m/z	483.077	6.69895	M-H	C20H20O14	55.1	80.5	-1.47496	125.0219, 169.0122, 483.0772, 107.0112, 61.9856, 59.0112, 151.0013	1.02808e+06	1,6-bis-o-galloyl-beta-d-glucose	Dahuang
296	41.57_509.3966m/z	509.397	41.5725	M+Na	C32H54O3	39.9	1.56	0.1481	509.3974, 95.0861, 60.0823, 67.0556, 69.0714, 57.0714, 107.0862, 291.1998, 81.0707, 79.0557	1.0181e+06	20(s)-dammar-24-ene-3β,20-diol-3-acetate	Lianqiao
297	19.77_344.1491m/z	344.149	19.7705	M+NH4	C19H18O5	41.7	13.8	-0.565994	145.0285, 137.0598, 177.0547, 91.0553, 117.0341, 119.0496, 228.0742, 271.0929, 249.0876, 256.0694	1.00499e+06	Eucalyptin	Danggui
298	22.11_246.1254n	229.122	22.1053	M+H-2H2O, M+H-H2O, M+NH4, M+Na	C15H18O3	50.2	54.7	-0.924962	91.0552, 91.5836, 196.7693, 55.0557, 69.0715, 75.6341, 74.4736, 82.7204, 67.0556, 78.0529	993672	Isozaluzanin c	Muxiang
299	17.48_420.1420n	403.139	17.4836	M+H-2H2O, M+H-H2O, M+H	C21H24O9	43.8	26.5	-0.169505	109.0288, 91.055, 70.0663, 165.0552, 128.0622, 107.0495, 105.0703, 128.0708, 79.0554, 67.0555	990558	Glycyphyllin	Gancao
300	17.23_340.1543m/z	340.154	17.2349	M+H	C20H21NO4	41.3	9.86	0.0131029	278.0937, 279.0651, 263.07, 294.0884, 137.0598, 309.1128, 235.075, 340.1541, 131.0493, 248.0823	990369	Nantenine	Yanhusuo
301	19.84_346.1411n	364.175	19.8369	M+H, M+NH4, M+Na, M+K	C19H22O6	42.3	17.8	-1.53526	131.0858, 91.0553, 128.0709, 100.0765, 81.0709, 105.0708, 93.0709, 85.0294, 116.0626, 145.1012	987469	Cynaropicrin	Muxiang
302	15.55_549.1603m/z	549.16	15.5474	M+H-H2O	C26H30O14	49.1	53.4	0.142497	191.0702, 235.0966, 67.0191, 151.0389, 137.0239, 370.1047	986335	2'-o-[beta-d-apiofuranosyl(1->2)-beta-d-glucopyranosyl]isoliquiritigenin	Lianqiao, Jinyinhu
303	5.01_315.0721m/z	315.072	5.01158	M-H	C13H16O9	46	31.9	-0.233947	108.0191, 315.072, 59.0112, 152.0092, 109.0274, 153.0171, 71.011, 89.0217	985201	3-carboxy-4-hydroxy-phenoxy glucoside	Dahuang
304	11.27_120.0578n	121.065	11.2739	M+H-H2O, M+H	C8H8O	40.8	7.6	2.67912	53.0401, 79.0831, 70.8709, 69.3589, 53.919, 95.0505, 101.841, 121.0312, 70.0696	979901	Maruzen m	Danggui
305	29.73_155.0854m/z	155.085	29.7252	M+H	C12H10	49.7	50.3	-0.972734	155.0852, 129.0699, 142.078, 128.0622, 153.0696, 141.0698, 155.0605, 69.9659, 144.0015, 51.7527	971015	Capillene	Yincheng
306	12.03_137.0597m/z	137.06	12.0296	M+H	C8H8O2	40.6	4.07	0.17078	137.0597, 84.9609, 98.1184, 109.6572, 91.055, 137.0161, 103.8122, 122.7009, 94.442, 121.972	956419	Phenylacetic acid	Danggui, Chaihu
307	11.89_635.0885m/z	635.089	11.8905	M-H	C27H24O18	52.1	66.8	-0.690482	125.0219, 169.0123, 635.0876, 465.0666, 313.0568, 96.9574, 123.0062, 107.0113, 211.0233, 139.0011	950148	1,3,6-trigalloyl-beta-glucose	Dahuang
308	34.57_358.3676m/z	358.368	34.5714	M+NH4	C22H44O2	46.3	36.2	-1.06687	358.3681, 70.0665, 88.0768, 57.0714, 106.087, 71.0869, 102.0922, 55.0558	943690	Docosanoic acid	Dahuang, Yanhusuo
309	0.85_266.1596m/z	266.16	0.848783	M+NH4	C11H20O6	42.2	15.9	-0.91836	104.1077, 266.1597, 86.0611, 87.0452, 60.0822, 97.0293, 69.0349, 85.0294, 84.0457, 73.0296	942387	3-methyl-2-butenyl beta-d-glucopyranoside	Chaihu
310	26.40_493.1711m/z	493.171	26.4044	M-H	C24H30O11	39	6.76	-0.932568	173.0436, 93.0319, 161.0223, 71.0111, 133.0271, 491.2865, 101.0217, 323.0982, 89.0217, 111.0427	936636	4-o-methyl-paeoniflorin	Baishao
311	13.13_122.0734n	123.081	13.128	M+H-H2O, M-e, M+H	C8H10O	45.8	32.1	2.22187	78.2652, 85.4399, 79.2822, 123.0556, 64.0974, 55.6898, 62.7986, 80.0506, 79.0555, 81.0713	911923	2-phenylethanol	Jinyinhu
312	22.58_372.1568n	373.164	22.5807	M+H, M+NH4, M+Na	C21H24O6	44.1	26.3	-1.35185	395.1483, 81.0708, 67.0555, 105.0702, 91.0551, 95.0866, 93.0707, 55.0193, 55.0556, 159.1164	902279	Arctigenin	Lianqiao
313	28.97_220.1827n	203.179	28.9698	M+H-H2O, M+H, M+NH4	C15H24O	45.1	28.1	-0.146346	81.071, 93.0707, 95.0864, 166.078, 67.0558, 91.0551, 194.0733, 105.0706, 55.9359, 55.0558	898837	7-methyl-4-(1-methylethylidene)-bicyclo[5.3.1]undec-1-en-8-ol	Muxiang
314	17.38_375.1436m/z	375.144	17.376	M+H	C20H22O7	41.1	10.6	-0.529149	81.0346, 151.0392, 137.0603, 198.4108, 102.3765, 55.0194, 129.0697, 263.3018, 321.6461, 99.0641	889603	Forsythialan a	Lianqiao
315	27.18_138.1043n	277.216	27.1767	M+H-H2O, 2M+H	C9H14O	43.9	28.7	-0.951484	71.0505, 149.0238, 93.0708, 67.0556, 79.0555, 81.071, 91.0553, 95.0866, 105.0342, 55.0558	888906	Trans,trans-2,4-nonadienal	Chaihu
316	27.20_226.1566n	227.164	27.2033	M+H-H2O, M+H	C13H22O3	40.7	6.58	-1.2001	71.0505, 81.0712, 67.0557, 55.056, 93.0708, 95.0864, 79.0555, 107.0863, 91.0556, 69.0713	882751	Methyl dihydrojasmonate	Zhizi
317	14.66_451.1451m/z	451.145	14.6582	M+FA-H	C17H26O11	49.1	51.6	-1.53231	61.9857, 59.0112, 71.0111, 433.1343, 119.0478, 101.0218, 89.0218, 123.0427, 121.027, 255.0665	879492	Shanzhiside methylester	Zhizi
318	31.76_336.0993n	337.107	31.7571	M+H, M+Na	C20H16O5	49	49.6	-1.5458	359.0888, 91.0553, 57.0714, 81.0711, 95.0864, 105.0708, 93.0707, 55.0558, 69.0714, 67.0559	876703	Kanzonol w	Gancao
319	27.67_190.0992n	191.107	27.6694	M+H-H2O, M+H, M+Na	C12H14O2	45.3	29.6	-0.765173	191.1067, 91.0553, 117.0704, 105.0706, 173.0962, 79.0555, 145.1012, 93.0708, 67.0556, 103.0549	869527	Ligustilide	Danggui, Chaihu
320	17.90_416.1374m/z	416.137	17.8974	M+H	C18H25NO8S	49.6	53	0.0595119	88.0227, 124.0398, 184.043, 107.05, 97.0292, 254.0845, 85.0296, 69.0349, 416.1383	869310	Xylostosidine	Jinyinhu
321	19.94_529.1346m/z	529.135	19.9443	M-H	C26H26O12	48.6	48.4	-1.10638	173.0436, 93.0319, 134.0349, 135.0427, 367.103, 191.0541, 61.9857, 529.1354, 193.0489, 179.033	862428	3,4-di-o-caffeoylquinic acid methyl ester	Jinyinhu
322	16.52_134.0368n	135.044	16.5198	M+H-H2O, M+H	C8H6O2	43.6	20	0.180098	84.9607, 89.0396, 107.0862, 79.0553, 91.0555, 135.0441, 93.0708, 105.0706, 91.5774, 68.9835	854527	Phthalide	Danggui
323	18.64_251.0554m/z	251.055	18.6397	M-H	C12H12O6	45.7	33.4	-3.00073	109.0269, 179.0694, 207.0649, 108.019, 251.0553, 136.0142, 91.0161, 81.0316, 123.0062	851610	Asperuloside deglycosylation	Zhizi
324	20.45_250.1566n	251.164	20.4529	M+H-2H2O, M+H, M+NH4, M+Na	C15H22O3	48.5	46.8	-1.31209	105.0706, 91.0551, 81.0712, 93.071, 119.0859, 159.1169, 251.1633, 131.0857, 67.0557, 79.0553	850188	11beta,13-dihydroreynosin	Muxiang
325	27.89_751.4621m/z	751.462	27.8909	M+H	C41H66O12	50.9	58.1	-0.829931	85.0296, 71.0505, 95.0864, 119.0862, 107.0862, 81.0712, 105.071, 57.0351, 69.0349, 109.1021	848936	Alpha-hederin	Jinyinhu
326	21.01_298.0474n	299.055	21.0083	M+H-H2O, M+H	C16H10O6	42.7	18.1	-1.28402	197.0596, 281.0446, 91.5837, 225.0545, 253.0488, 81.071, 141.0701, 169.0641, 79.0556, 199.1062	835617	Glyzaglabrin	Gancao
327	22.31_249.1481m/z	249.148	22.3072	M+H	C15H20O3	51	58.9	-1.61926	105.0344, 105.0705, 81.0347, 91.0553, 175.1118, 119.0858, 131.0862, 79.0555, 53.0403, 93.071	831755	11beta,13-dihydro-3-epizaluzanin c	Muxiang
328	23.83_200.0704m/z	200.07	23.8322	M+H	C12H9NO2	47.4	39.8	-1.17383	200.0706, 185.0473, 55.0558, 111.0448, 101.0605, 83.0504, 129.0565	827081	Dictamine	Danggui
329	27.20_212.1412n	195.138	27.2033	M+H-2H2O, M+H-H2O, M+H	C12H20O3	43.5	20.2	-0.289411	91.0553, 133.1013, 105.0707, 93.0708, 79.0555, 81.0712, 177.1276, 55.0559, 67.0556, 119.0862	815921	Gardenone	Zhizi
330	13.15_164.0837n	165.091	13.1525	M+H-H2O, M+H	C10H12O2	45.1	27.9	-0.424196	105.0706, 84.9608, 104.964, 56.9437, 91.0552, 79.0554, 165.0912, 103.055, 88.9692, 137.0959	812543	Rheosmin	Dahuang
331	27.53_472.3551n	455.352	27.5286	M+H-2H2O, M+H-H2O, M+H	C30H48O4	45.7	34	-0.337513	119.086, 95.0864, 107.0862, 105.0706, 81.0711, 93.0708, 437.3423, 133.1016, 109.1019, 147.117	808367	Scutellaric acid	Baishao, Zhizi, Jinyinhu
332	24.26_440.2428m/z	440.243	24.2632	M+NH4	C26H30O5	46.4	47.4	-0.902119	135.0443, 153.0546, 69.0712, 440.2439, 165.0548, 161.0961, 161.0596, 137.0599, 167.0705, 384.1801	808099	1-methoxyficifolinol	Gancao
333	29.71_1011.4805m/z	1011.48	29.7077	M-H	C50H76O21	52.6	67.6	-0.0914645	1011.4803, 497.1146, 71.0111, 72.9904, 85.0268, 113.0219, 99.0061, 321.0822, 339.0929	782436	Licoricesaponine d3	Gancao
334	26.38_269.0451m/z	269.045	26.3754	M-H	C15H10O5	71.5	75.1	-1.68441	269.0454, 240.042, 239.0342, 241.0496, 183.0431, 267.1607	766067	Aloeemodin	Dahuang	STD
335	14.66_545.1291m/z	545.129	14.6582	M+FA-H	C25H24O11	39.4	0.535	-2.01269	125.0219, 231.0654, 313.0565, 188.0462, 545.1291, 169.0123, 61.9861, 96.9574, 107.0113, 85.0268	752179	Catechin pentaacetate	Dahuang
336	12.62_479.1185m/z	479.118	12.6175	M-H	C22H24O12	45	32.6	-2.12191	255.0657, 89.0217, 125.022, 123.0426, 149.0221, 105.032, 121.0269, 59.0112, 313.0552, 169.0121	711289	Torachrysone-8-o-beta-d-(6'-oxayl)-glucoside	Dahuang
337	28.03_307.1911m/z	307.191	28.0274	M+FA-H	C17H26O2	48.3	45.3	-1.27518	307.191, 121.0634, 235.1332, 65.037, 185.1174, 97.0633, 197.1169, 71.0473, 109.0633, 125.0945	697930	(z,3r,8s)-heptadec-9-en-4,6-diyne-3,8-diol	Danggui
338	6.61_397.1264m/z	397.126	6.61133	M+Na-2H	C20H24O7	40.4	9.76	-1.27048	181.0851, 125.0221, 59.0112, 169.0122, 361.1505, 61.9857, 137.095, 71.0111, 397.1251, 85.0267	641363	(-)-olivir	Lianqiao
339	10.80_181.0495m/z	181.049	10.7986	M+H	C9H8O4	73.7	90.9	-0.458598	163.0391, 135.0441, 117.0342, 84.9609, 89.0397, 145.0287, 79.0554, 107.0498, 95.0501	639411	Caffeic acid	Yincheng, Jinyinhu	STD
340	32.04_370.1773n	369.17	32.0435	M-H, M+FA-H	C22H26O5	44	25.4	-1.86258	369.1701, 135.0424, 109.027, 82.5735, 131.0687, 61.9856, 269.0457, 115.9186, 125.374, 99.9233	633573	Glyasperin d	Gancao
341	25.53_695.2703m/z	695.27	25.5279	M-H	C37H44O13	39.3	0.0877	-0.911499	240.0421, 283.0609, 249.149, 189.1268, 445.114	604693	1-cinnamoyl-3-hydroxy-11-methoxymeliacarpinin	Dahuang
342	19.00_677.1506m/z	677.151	18.9966	M-H	C34H30O15	49.8	54	-0.834589	135.0427, 173.0436, 161.0223, 179.033, 191.0544, 677.1441, 353.0876, 93.0319, 133.0271, 96.9574	590686	3,4,5-tricaffeoylquinic acid	Jinyinhu
343	17.68_847.2084m/z	847.208	17.6834	M-H	C42H40O19	46.4	36.5	-0.807986	227.0339, 847.2084, 224.0467, 389.0876, 195.0436, 253.0499, 418.0889, 167.0481, 431.0934, 641.1665	555992	Sennoside c	Dahuang
344	7.27_477.1605m/z	477.161	7.27088	M+FA-H	C19H28O11	49.7	55.3	-1.98316	59.0112, 477.1592, 71.0111, 135.0427, 477.1671, 89.0217, 101.0217, 85.0267, 113.0218, 109.027	550257	Dimethyl secoxyloganoside	Jinyinhu
345	14.02_417.0823m/z	417.082	14.0163	M-H	C20H18O10	40.8	9.29	-1.07884	311.092, 59.0112, 197.0592, 225.0906, 329.1028, 224.0833, 256.0738, 239.0703, 355.0826, 269.0825	536870	Juglanin	Chaihu
346	9.58_381.1318m/z	381.132	9.57877	M+Na-2H	C20H24O6	40.2	8.7	-0.410794	175.0382, 59.0112, 381.1334, 71.0113, 88.9854, 163.0383, 85.0268, 161.0223, 109.027, 89.0218	535958	Lariciresinol	Lianqiao
347	8.64_675.1921m/z	675.192	8.644	M+Na-2H	C30H38O16	46	36.9	2.21086	165.0537, 209.0441, 59.0112, 121.0633, 93.0319	468406	Campneoside	Lianqiao, Danggui
348	18.03_637.2130m/z	637.213	18.0341	M-H	C30H38O15	55.1	80.7	-1.17423	160.0145, 637.2139, 134.0349, 175.0382, 132.0192, 443.1563, 71.0112, 59.0113, 119.0478, 193.0526	464762	Beta-methoxyllipedoside a	Lianqiao
349	40.54_283.2635m/z	283.263	40.5429	M-H	C18H36O2	40.2	7.22	-2.81821	283.2638, 115.9181, 99.9231, 222.8398, 130.9417, 100.9309	444388	Stearic acid	Lianqiao, Baishao
350	24.22_613.2134m/z	613.213	24.2172	M+FA-H	C27H36O13	39.8	8.59	-0.734456	190.0254, 205.0491, 529.1561, 265.0714, 223.06, 164.0458, 323.098, 149.0221, 283.17, 427.1237	437028	Citrusin b	Muxiang
351	28.21_1105.5433m/z	1105.54	28.2089	M-H	C53H86O24	52.6	66.6	-0.277872	603.39, 1059.5391, 1105.5466, 645.4014, 89.0217	425999	Saikosaponin v2	Chaihu
352	26.05_987.5169m/z	987.517	26.0529	M+FA-H	C48H78O18	55	80.1	-0.09656	941.5117, 987.5198, 795.4543, 71.0111, 633.4006, 101.0218, 85.0268, 779.4625, 89.0217, 113.0218	411791	Bupleuroside i	Chaihu
353	34.89_285.0755m/z	285.075	34.8934	M+H	C16H12O5	73.2	72	-1.03335	285.0759, 57.0715, 242.057, 67.0556, 76.0406, 211.0761, 81.0709, 69.0713, 95.0862, 91.0553	291896	Physcion	Dahuang	STD
354	33.04_255.0648m/z	255.065	33.0351	M+H	C15H10O4	73.5	77.3	-1.45017	255.065, 57.0714, 121.0288, 227.0698, 181.0651, 91.0554, 88.0769, 55.0558, 153.0701, 69.0712	161718	Chrysophanic acid	Dahuang	STD
